# Supplementary material for: Bis[μ-N-(2-oxidobenzyl­idene)pyridine-2-carbohydrazidato]bis­[chlorido(methanol-κO)erbium(III)]
Source: Acta Crystallogr Sect E Struct Rep Online. 2012 Apr 13;68(Pt 5):m580–1. doi: 10.1107/S1600536812013979 (PMC3344327; doi:10.1107/S1600536812013979)
Supplement: Supplementary file 1 [file e-68-0m580-sup1.cif]

##############################################################################
#                                                                            #
# This CIF contains the data in a paper accepted for publication in          #
# Acta Crystallographica Section E. It conforms to the requirements of       #
# Notes for Authors for Acta Crystallographica Section E, and has been       #
# peer reviewed under the auspices of the IUCr Commission on Journals.       #
#                                                                            #
# Full details of the Crystallographic Information File format               #
# are given in the paper "The Crystallographic Information File (CIF):       #
# a New Standard Archive File for Crystallography" by S. R. Hall, F. H.      #
# Allen and I. D. Brown [Acta Cryst. (1991), A47, 655-685].                  #
#                                                                            #
# The current version of the core CIF dictionary is obtainable from          #
# ftp://ftp.iucr.org/pub/cif_core.dic.                                       #
#                                                                            #
# Software is freely available for graphical display of the structure(s)     #
# in this CIF. For information consult the CIF software page                 #
# http://www.iucr.org/resources/cif/software.                                #
#                                                                            #
# This file may be used for bona fide research purposes within the           #
# scientific community so long as proper attribution is given to the journal # 
# article from which it was obtained.                                        #
#                                                                            #
##############################################################################
data_I
_audit_creation_method     SHELXL-97
_chemical_name_systematic
;
Bis[\m-<i>N</i>-(2-oxidobenzylidene)pyridine-2-
carbohydrazidato]bis[chlorido(methanol-\k<i>O</i>)erbium(III)]
;
_chemical_name_common     ?
_chemical_formula_moiety     'C28 H26 Cl2 Er2 N6 O6'
_chemical_formula_sum     'C28 H26 Cl2 Er2 N6 O6'
_chemical_formula_iupac     '[Er2 (C13 H9 N3 O2)2 Cl2 (C H4 O)2]'
_chemical_formula_weight     947.97
_chemical_melting_point     ?
_symmetry_cell_setting     monoclinic
_symmetry_space_group_name_H-M     'P 21/c'
_symmetry_space_group_name_Hall     '-P 2ybc'
loop_
    _symmetry_equiv_pos_as_xyz
    'x, y, z'
    '-x, y+1/2, -z+1/2'
    '-x, -y, -z'
    'x, -y-1/2, z-1/2'
_cell_length_a     9.5810(4)
_cell_length_b     7.0906(3)
_cell_length_c     22.3504(8)
_cell_angle_alpha     90.00
_cell_angle_beta     96.920(3)
_cell_angle_gamma     90.00
_cell_volume     1507.31(10)
_cell_formula_units_Z     2
_cell_measurement_reflns_used     4466
_cell_measurement_theta_min     2.647
_cell_measurement_theta_max     28.066
_cell_measurement_temperature     128(2)
_exptl_crystal_description     'block'
_exptl_crystal_colour     'yellow'
_exptl_crystal_size_max     0.15
_exptl_crystal_size_mid     0.13
_exptl_crystal_size_min     0.12
_exptl_crystal_density_diffrn     2.089
_exptl_crystal_density_meas     ?
_exptl_crystal_density_method     'not measured'
_exptl_crystal_F_000     908
_exptl_absorpt_coefficient_mu     5.759
_exptl_absorpt_correction_type     multi-scan
_exptl_absorpt_process_details     '(SADABS; Bruker 2000)'
_exptl_absorpt_correction_T_min     0.4787
_exptl_absorpt_correction_T_max     0.5449
_exptl_special_details     ?
_diffrn_ambient_temperature     128(2)
_diffrn_radiation_type     MoK\a
_diffrn_radiation_wavelength     0.71073
_diffrn_radiation_source     'fine-focus sealed tube'
_diffrn_radiation_monochromator     graphite
_diffrn_measurement_device_type     'Bruker SMART CCD'
_diffrn_measurement_method     '\f scans and \w scans'
_diffrn_detector_area_resol_mean     ?
_diffrn_reflns_number     14182
_diffrn_reflns_av_R_equivalents     0.0403
_diffrn_reflns_av_sigmaI/netI     0.0371
_diffrn_reflns_theta_min     2.14
_diffrn_reflns_theta_max     28.29
_diffrn_reflns_theta_full     28.29
_diffrn_measured_fraction_theta_max     0.998
_diffrn_measured_fraction_theta_full     0.998
_diffrn_reflns_limit_h_min     -12
_diffrn_reflns_limit_h_max     11
_diffrn_reflns_limit_k_min     -9
_diffrn_reflns_limit_k_max     9
_diffrn_reflns_limit_l_min     -29
_diffrn_reflns_limit_l_max     29
_diffrn_standards_number     3732
_diffrn_standards_interval_count     14182
_diffrn_standards_decay_%     73.68
_refine_special_details
;
Refinement of <i>F</i>^2^ against ALL reflections. The weighted <i>R</i>-factor
<i>wR</i> and goodness of fit <i>S</i> are based on <i>F</i>^2^, conventional
<i>R</i>-factors <i>R</i> are based on <i>F</i>, with <i>F</i> set to zero for
negative <i>F</i>^2^. The threshold expression of <i>F</i>^2^ >
\s(<i>F</i>^2^) is used only for calculating <i>R</i>-factors(gt) <i>etc</i>.
and is not relevant to the choice of reflections for refinement.
<i>R</i>-factors based on <i>F</i>^2^ are statistically about twice as large
as those based on <i>F</i>, and <i>R</i>- factors based on ALL data will be
even larger.
;
_reflns_number_total     3732
_reflns_number_gt     2931
_reflns_threshold_expression     I>2\s(I)
_refine_ls_structure_factor_coef     Fsqd
_refine_ls_matrix_type     full
_refine_ls_R_factor_all     0.0425
_refine_ls_R_factor_gt     0.0266
_refine_ls_wR_factor_gt     0.0544
_refine_ls_wR_factor_ref     0.0592
_refine_ls_goodness_of_fit_ref     0.986
_refine_ls_restrained_S_all     0.986
_refine_ls_number_reflns     3732
_refine_ls_number_parameters     200
_refine_ls_number_restraints     0
_refine_ls_hydrogen_treatment     constr
_refine_ls_weighting_scheme     calc
_refine_ls_weighting_details
         'calc w=1/[\s^2^(Fo^2^)+(0.0299P)^2^+0.0000P] where P=(Fo^2^+2Fc^2^)/3'
_atom_sites_solution_hydrogens     geom
_atom_sites_solution_primary     direct
_atom_sites_solution_secondary     difmap
_refine_ls_shift/su_max     0.004
_refine_ls_shift/su_mean     0.000
_refine_diff_density_max     1.248
_refine_diff_density_min     -0.710
_refine_ls_extinction_method     none
_refine_ls_extinction_coef     ?
loop_
    _atom_type_symbol
    _atom_type_description
    _atom_type_scat_dispersion_real
    _atom_type_scat_dispersion_imag
    _atom_type_scat_source
    'C' 'C' 0.0033 0.0016
                         'International Tables Vol C Tables 4.2.6.8 and 6.1.1.4'
    'H' 'H' 0.0000 0.0000
                         'International Tables Vol C Tables 4.2.6.8 and 6.1.1.4'
    'N' 'N' 0.0061 0.0033
                         'International Tables Vol C Tables 4.2.6.8 and 6.1.1.4'
    'O' 'O' 0.0106 0.0060
                         'International Tables Vol C Tables 4.2.6.8 and 6.1.1.4'
    'Cl' 'Cl' 0.1484 0.1585
                         'International Tables Vol C Tables 4.2.6.8 and 6.1.1.4'
    'Er' 'Er' -0.2586 4.9576
                         'International Tables Vol C Tables 4.2.6.8 and 6.1.1.4'
_computing_data_collection     'SMART (Bruker, 2000)'
_computing_cell_refinement     'SAINT (Bruker, 2000)'
_computing_data_reduction     'SAINT (Bruker, 2000)'
_computing_structure_solution     'SHELXS97 (Sheldrick, 2008)'
_computing_structure_refinement     'SHELXL97 (Sheldrick, 2008)'
_computing_molecular_graphics     'SHELXTL (Sheldrick, 2008)'
_computing_publication_material     'SHELXTL (Sheldrick, 2008)'
loop_
    _atom_site_type_symbol
    _atom_site_label
    _atom_site_fract_x
    _atom_site_fract_y
    _atom_site_fract_z
    _atom_site_U_iso_or_equiv
    _atom_site_adp_type
    _atom_site_calc_flag
    _atom_site_refinement_flags
    _atom_site_occupancy
    _atom_site_symmetry_multiplicity
    _atom_site_disorder_assembly
    _atom_site_disorder_group
    Er Er1 0.372121(17) 0.91591(3) 0.432040(7) 0.02740(6) Uani d . 1 1 . .
    O O2 0.5836(3) 1.0615(4) 0.46548(11) 0.0323(6) Uani d . 1 1 . .
    O O3 0.2988(3) 1.2290(5) 0.42893(15) 0.0526(8) Uani d . 1 1 . .
    H H7 0.3591 1.3150 0.4521 0.063 Uiso calc R 1 1 . .
    C C5 0.6425(4) 1.0757(5) 0.36561(16) 0.0289(8) Uani d . 1 1 . .
    Cl Cl1 0.48595(13) 0.58790(16) 0.42195(5) 0.0476(3) Uani d . 1 1 . .
    N N1 0.5108(3) 1.0104(5) 0.34970(14) 0.0282(7) Uani d . 1 1 . .
    O O1 0.1993(3) 0.8698(4) 0.36235(12) 0.0386(7) Uani d . 1 1 . .
    C C14 0.0511(4) 0.7742(6) 0.46482(18) 0.0366(9) Uani d . 1 1 . .
    H H14 -0.0122 0.7498 0.4935 0.044 Uiso calc R 1 1 . .
    C C8 0.0727(4) 0.7952(5) 0.35398(17) 0.0306(9) Uani d . 1 1 . .
    C C6 0.6814(4) 1.1036(5) 0.43082(17) 0.0287(8) Uani d . 1 1 . .
    N N3 0.1753(3) 0.8294(5) 0.48577(14) 0.0308(7) Uani d . 1 1 . .
    N N4 0.8066(3) 1.1581(5) 0.45048(14) 0.0344(8) Uani d . 1 1 . .
    C C1 0.4695(4) 0.9753(6) 0.29156(18) 0.0343(9) Uani d . 1 1 . .
    H H1 0.3765 0.9309 0.2802 0.041 Uiso calc R 1 1 . .
    C C4 0.7340(4) 1.1077(6) 0.32293(18) 0.0373(10) Uani d . 1 1 . .
    H H4 0.8257 1.1559 0.3347 0.045 Uiso calc R 1 1 . .
    C C10 -0.1348(5) 0.6619(7) 0.3905(2) 0.0435(11) Uani d . 1 1 . .
    H H10 -0.1858 0.6313 0.4230 0.052 Uiso calc R 1 1 . .
    C C12 -0.1223(5) 0.6715(7) 0.2860(2) 0.0440(11) Uani d . 1 1 . .
    H H12 -0.1625 0.6447 0.2459 0.053 Uiso calc R 1 1 . .
    C C9 -0.0018(4) 0.7457(6) 0.40305(17) 0.0332(8) Uani d . 1 1 . .
    C C3 0.6899(5) 1.0688(6) 0.26356(19) 0.0413(10) Uani d . 1 1 . .
    H H3 0.7513 1.0886 0.2338 0.050 Uiso calc R 1 1 . .
    C C13 0.0074(4) 0.7590(6) 0.29574(18) 0.0366(9) Uani d . 1 1 . .
    H H13 0.0532 0.7954 0.2621 0.044 Uiso calc R 1 1 . .
    C C2 0.5561(5) 1.0008(7) 0.24736(18) 0.0393(10) Uani d . 1 1 . .
    H H2 0.5241 0.9721 0.2065 0.047 Uiso calc R 1 1 . .
    C C11 -0.1934(5) 0.6230(7) 0.3332(2) 0.0499(12) Uani d . 1 1 . .
    H H11 -0.2825 0.5629 0.3262 0.060 Uiso calc R 1 1 . .
    C C7 0.1756(6) 1.3080(8) 0.3970(3) 0.0722(17) Uani d . 1 1 . .
    H H7A 0.1078 1.2075 0.3850 0.108 Uiso calc R 1 1 . .
    H H7B 0.2000 1.3728 0.3609 0.108 Uiso calc R 1 1 . .
    H H7C 0.1341 1.3985 0.4229 0.108 Uiso calc R 1 1 . .
loop_
    _atom_site_aniso_label
    _atom_site_aniso_U_11
    _atom_site_aniso_U_22
    _atom_site_aniso_U_33
    _atom_site_aniso_U_12
    _atom_site_aniso_U_13
    _atom_site_aniso_U_23
    Er1 0.02276(9) 0.03156(11) 0.02796(10) -0.00645(8) 0.00334(6) -0.00213(8)
    O2 0.0269(13) 0.0435(18) 0.0273(14) -0.0087(12) 0.0062(10) -0.0013(12)
    O3 0.0461(19) 0.0366(19) 0.073(2) 0.0010(15) -0.0021(15) -0.0050(17)
    C5 0.0294(18) 0.027(2) 0.0304(19) -0.0045(16) 0.0041(15) 0.0008(17)
    Cl1 0.0544(7) 0.0371(6) 0.0535(7) 0.0029(5) 0.0145(5) 0.0048(5)
    N1 0.0286(16) 0.0276(17) 0.0285(17) -0.0043(13) 0.0038(13) -0.0008(14)
    O1 0.0266(14) 0.054(2) 0.0347(16) -0.0102(13) 0.0012(11) -0.0015(13)
    C14 0.0283(19) 0.042(3) 0.040(2) -0.0070(18) 0.0065(16) -0.003(2)
    C8 0.0251(18) 0.032(2) 0.034(2) 0.0003(15) -0.0017(15) -0.0056(17)
    C6 0.0285(19) 0.031(2) 0.0273(19) -0.0042(16) 0.0040(14) -0.0006(16)
    N3 0.0264(16) 0.0361(19) 0.0299(17) -0.0075(14) 0.0033(13) -0.0026(14)
    N4 0.0288(17) 0.046(2) 0.0289(18) -0.0093(15) 0.0066(14) -0.0029(15)
    C1 0.035(2) 0.038(3) 0.029(2) -0.0038(17) 0.0004(16) 0.0010(18)
    C4 0.032(2) 0.045(3) 0.035(2) -0.0083(19) 0.0059(16) 0.003(2)
    C10 0.035(2) 0.048(3) 0.046(3) -0.012(2) 0.0013(19) -0.002(2)
    C12 0.036(2) 0.047(3) 0.046(3) -0.003(2) -0.0083(19) -0.011(2)
    C9 0.0263(18) 0.036(2) 0.036(2) -0.0036(18) 0.0003(15) -0.0054(19)
    C3 0.041(2) 0.049(3) 0.036(2) 0.002(2) 0.0135(18) 0.005(2)
    C13 0.033(2) 0.040(2) 0.036(2) 0.0003(19) 0.0012(16) -0.006(2)
    C2 0.044(2) 0.047(3) 0.026(2) 0.000(2) -0.0002(18) 0.0001(19)
    C11 0.037(2) 0.050(3) 0.060(3) -0.018(2) -0.007(2) -0.005(2)
    C7 0.069(4) 0.058(4) 0.088(4) 0.019(3) 0.003(3) 0.013(3)
_geom_special_details
;
All e.s.d.'s (except the e.s.d. in the dihedral angle between two l.s. planes)
are estimated using the full covariance matrix. The cell e.s.d.'s are taken
into account individually in the estimation of e.s.d.'s in distances, angles
and torsion angles; correlations between e.s.d.'s in cell parameters are only
used when they are defined by crystal symmetry. An approximate (isotropic)
treatment of cell e.s.d.'s is used for estimating e.s.d.'s involving l.s.
planes.
;
loop_
    _geom_bond_atom_site_label_1
    _geom_bond_atom_site_label_2
    _geom_bond_site_symmetry_2
    _geom_bond_distance
    _geom_bond_publ_flag
    Er1 O1 . 2.157(3) y
    Er1 O2 3_676 2.284(3) y
    Er1 O2 . 2.316(3) y
    Er1 O3 . 2.327(3) y
    Er1 N3 . 2.433(3) y
    Er1 N1 . 2.488(3) y
    Er1 Cl1 . 2.5901(12) y
    O2 C6 . 1.320(4) ?
    O2 Er1 3_676 2.284(3) ?
    O3 C7 . 1.419(6) ?
    O3 H7 . 0.9500 ?
    C5 N1 . 1.351(5) ?
    C5 C4 . 1.390(5) ?
    C5 C6 . 1.474(5) ?
    N1 C1 . 1.335(5) ?
    O1 C8 . 1.316(4) ?
    C14 N3 . 1.286(5) ?
    C14 C9 . 1.427(5) ?
    C14 H14 . 0.9500 ?
    C8 C13 . 1.398(5) ?
    C8 C9 . 1.423(5) ?
    C6 N4 . 1.286(5) ?
    N3 N4 3_676 1.417(4) ?
    N4 N3 3_676 1.417(4) ?
    C1 C2 . 1.376(6) ?
    C1 H1 . 0.9500 ?
    C4 C3 . 1.371(6) ?
    C4 H4 . 0.9500 ?
    C10 C11 . 1.362(6) ?
    C10 C9 . 1.403(5) ?
    C10 H10 . 0.9500 ?
    C12 C11 . 1.369(7) ?
    C12 C13 . 1.382(6) ?
    C12 H12 . 0.9500 ?
    C3 C2 . 1.377(6) ?
    C3 H3 . 0.9500 ?
    C13 H13 . 0.9500 ?
    C2 H2 . 0.9500 ?
    C11 H11 . 0.9500 ?
    C7 H7A . 0.9800 ?
    C7 H7B . 0.9800 ?
    C7 H7C . 0.9800 ?
loop_
    _geom_angle_atom_site_label_1
    _geom_angle_atom_site_label_2
    _geom_angle_atom_site_label_3
    _geom_angle_site_symmetry_1
    _geom_angle_site_symmetry_3
    _geom_angle
    _geom_angle_publ_flag
    O1 Er1 O2 . 3_676 140.21(10) ?
    O1 Er1 O2 . . 149.99(10) ?
    O2 Er1 O2 3_676 . 66.16(10) ?
    O1 Er1 O3 . . 85.42(12) ?
    O2 Er1 O3 3_676 . 88.97(11) ?
    O2 Er1 O3 . . 80.42(11) ?
    O1 Er1 N3 . . 75.24(10) ?
    O2 Er1 N3 3_676 . 65.42(10) ?
    O2 Er1 N3 . . 130.77(10) ?
    O3 Er1 N3 . . 90.34(11) ?
    O1 Er1 N1 . . 86.47(10) ?
    O2 Er1 N1 3_676 . 132.20(10) ?
    O2 Er1 N1 . . 66.06(9) ?
    O3 Er1 N1 . . 84.69(11) ?
    N3 Er1 N1 . . 161.38(11) ?
    O1 Er1 Cl1 . . 95.50(9) ?
    O2 Er1 Cl1 3_676 . 96.94(7) ?
    O2 Er1 Cl1 . . 93.86(7) ?
    O3 Er1 Cl1 . . 169.37(9) ?
    N3 Er1 Cl1 . . 100.15(8) ?
    N1 Er1 Cl1 . . 84.80(8) ?
    O1 Er1 Er1 . 3_676 167.32(8) ?
    O2 Er1 Er1 3_676 3_676 33.34(6) ?
    O2 Er1 Er1 . 3_676 32.82(6) ?
    O3 Er1 Er1 . 3_676 83.65(8) ?
    N3 Er1 Er1 . 3_676 98.39(7) ?
    N1 Er1 Er1 . 3_676 98.87(7) ?
    Cl1 Er1 Er1 . 3_676 96.43(3) ?
    C6 O2 Er1 . 3_676 120.9(2) ?
    C6 O2 Er1 . . 124.5(2) ?
    Er1 O2 Er1 3_676 . 113.84(10) ?
    C7 O3 Er1 . . 128.4(3) ?
    C7 O3 H7 . . 115.8 ?
    Er1 O3 H7 . . 115.8 ?
    N1 C5 C4 . . 121.5(4) ?
    N1 C5 C6 . . 115.0(3) ?
    C4 C5 C6 . . 123.5(3) ?
    C1 N1 C5 . . 118.5(3) ?
    C1 N1 Er1 . . 123.2(3) ?
    C5 N1 Er1 . . 117.6(2) ?
    C8 O1 Er1 . . 141.0(2) ?
    N3 C14 C9 . . 126.9(4) ?
    N3 C14 H14 . . 116.5 ?
    C9 C14 H14 . . 116.5 ?
    O1 C8 C13 . . 120.5(4) ?
    O1 C8 C9 . . 122.0(3) ?
    C13 C8 C9 . . 117.5(3) ?
    N4 C6 O2 . . 124.5(3) ?
    N4 C6 C5 . . 119.5(3) ?
    O2 C6 C5 . . 115.9(3) ?
    C14 N3 N4 . 3_676 112.4(3) ?
    C14 N3 Er1 . . 129.4(3) ?
    N4 N3 Er1 3_676 . 118.2(2) ?
    C6 N4 N3 . 3_676 111.0(3) ?
    N1 C1 C2 . . 122.7(4) ?
    N1 C1 H1 . . 118.6 ?
    C2 C1 H1 . . 118.6 ?
    C3 C4 C5 . . 119.0(4) ?
    C3 C4 H4 . . 120.5 ?
    C5 C4 H4 . . 120.5 ?
    C11 C10 C9 . . 122.4(4) ?
    C11 C10 H10 . . 118.8 ?
    C9 C10 H10 . . 118.8 ?
    C11 C12 C13 . . 120.8(4) ?
    C11 C12 H12 . . 119.6 ?
    C13 C12 H12 . . 119.6 ?
    C10 C9 C8 . . 118.5(4) ?
    C10 C9 C14 . . 117.5(4) ?
    C8 C9 C14 . . 123.9(3) ?
    C4 C3 C2 . . 119.6(4) ?
    C4 C3 H3 . . 120.2 ?
    C2 C3 H3 . . 120.2 ?
    C12 C13 C8 . . 121.5(4) ?
    C12 C13 H13 . . 119.3 ?
    C8 C13 H13 . . 119.3 ?
    C1 C2 C3 . . 118.7(4) ?
    C1 C2 H2 . . 120.7 ?
    C3 C2 H2 . . 120.7 ?
    C10 C11 C12 . . 119.2(4) ?
    C10 C11 H11 . . 120.4 ?
    C12 C11 H11 . . 120.4 ?
    O3 C7 H7A . . 109.5 ?
    O3 C7 H7B . . 109.5 ?
    H7A C7 H7B . . 109.5 ?
    O3 C7 H7C . . 109.5 ?
    H7A C7 H7C . . 109.5 ?
    H7B C7 H7C . . 109.5 ?
loop_
    _geom_hbond_atom_site_label_D
    _geom_hbond_atom_site_label_H
    _geom_hbond_atom_site_label_A
    _geom_hbond_site_symmetry_A
    _geom_hbond_distance_DH
    _geom_hbond_distance_HA
    _geom_hbond_distance_DA
    _geom_hbond_angle_DHA
    O3 H7 Cl1 1_565 0.95 2.42 3.128(4) 131
data_global
_journal_date_recd_electronic     2012-03-16
_journal_date_accepted     2012-03-31
_journal_name_full     'Acta Crystallographica, Section E'
_journal_year     2012
_journal_volume     68
_journal_issue      5
_journal_page_first     m580
_journal_page_last     m581
_journal_paper_category     QM
_journal_paper_doi     10.1107/S1600536812013979
_journal_coeditor_code     TK5069
_publ_contact_author_name     'Hua Yang'
_publ_contact_author_address
;
College of Chemistry and Chemical Engineering, Yan'an University,
Yan'an, Shaanxi 716000, People's Republic of China
;
_publ_contact_author_email     'yanghua7687@163.com'
_publ_contact_author_fax     '+869112332037'
_publ_contact_author_phone     '+869112332037'
_publ_section_title
;\
Bis[\m-<i>N</i>-(2-oxidobenzylidene)pyridine-2-carbohydrazidato]\
bis[chlorido(methanol-\k<i>O</i>)erbium(III)]
;
loop_
    _publ_author_name
    _publ_author_footnote
    _publ_author_address
    'Yang, Hua' .
;
College of Chemistry and Chemical Engineering, Yan'an University,
Yan'an, Shaanxi 716000, People's Republic of China
;
