# Supplementary material for: Bis[μ-N-(2-oxidobenzyl­idene)pyridine-2-carbohydrazidato]bis­[chlorido(methanol-κO)erbium(III)]
Source: Acta Crystallogr Sect E Struct Rep Online. 2012 Apr 13;68(Pt 5):m580–1. doi: 10.1107/S1600536812013979 (PMC3344327; doi:10.1107/S1600536812013979)
Supplement: Supplementary file 2 [file e-68-0m580-Isup2.hkl]

# 
# h,k,l, Fc-squared, Fo-squared, sigma(Fo-squared) and status flag 
# 
data_I
_shelx_title ' a in P2(1)/c' 
_shelx_refln_list_code          4 
_shelx_F_calc_maximum      264.84 
_exptl_crystal_F_000       908.00 
_reflns_d_resolution_high  0.7498 
 
loop_ 
 _symmetry_equiv_pos_as_xyz 
 'x, y, z' 
 '-x, y+1/2, -z+1/2' 
 '-x, -y, -z' 
 'x, -y-1/2, z-1/2' 
 
_cell_length_a     9.5810 
_cell_length_b     7.0906 
_cell_length_c    22.3504 
_cell_angle_alpha  90.000 
_cell_angle_beta   96.920 
_cell_angle_gamma  90.000 
 
_shelx_F_squared_multiplier     1.000 
 
loop_ 
 _refln_index_h 
 _refln_index_k 
 _refln_index_l 
 _refln_F_squared_calc 
 _refln_F_squared_meas 
 _refln_F_squared_sigma 
 _refln_observed_status 
   1   0   0    45057.91    43319.92    829.89 o 
   2   0   0      598.14      754.71     94.41 o 
   3   0   0     6614.28     6305.44    184.71 o 
   4   0   0    22011.26    21272.76    344.96 o 
   5   0   0    12473.56    12561.09    253.66 o 
   6   0   0     7136.72     7738.84    527.26 o 
   7   0   0    14791.52    14530.78    316.70 o 
   8   0   0    12403.46    11875.84    833.99 o 
   9   0   0     5214.93     5088.28    205.23 o 
  10   0   0       40.04       57.17    128.74 o 
  11   0   0     4495.22     4404.11    211.30 o 
  12   0   0     3547.48     3569.93    204.20 o 
   1   1   0    15213.31    16441.90    170.25 o 
   2   1   0    18320.52    19602.40    177.95 o 
   3   1   0     8530.64     8991.31    134.71 o 
   4   1   0       12.10      -26.56     26.56 o 
   5   1   0     1122.97      975.96     69.37 o 
   6   1   0    13139.42    13415.88    176.51 o 
   7   1   0      538.06      529.88     51.58 o 
   8   1   0      227.57      132.65     47.55 o 
   9   1   0     1206.22     1157.64     80.22 o 
  10   1   0     3306.55     3230.90    125.10 o 
  11   1   0      414.63      465.16     71.32 o 
  12   1   0       24.43       42.81     70.53 o 
   0   2   0     9603.81     9428.79    245.53 o 
   1   2   0    68318.69    71801.05    870.59 o 
   2   2   0     1263.25     1421.67     54.29 o 
   3   2   0      854.47      784.88     29.93 o 
   4   2   0     6398.35     6564.21     83.52 o 
   5   2   0      370.39      306.28     37.20 o 
   6   2   0       89.72       29.46     38.28 o 
   7   2   0     4986.22     4973.97    117.75 o 
   8   2   0     3977.37     3872.18    108.99 o 
   9   2   0      694.02      686.22     63.41 o 
  10   2   0      269.98      258.80     60.06 o 
  11   2   0      677.15      690.52     80.41 o 
  12   2   0      711.94      739.65     87.15 o 
   1   3   0    44906.11    46580.33    424.78 o 
   2   3   0    66619.25    66334.79    508.88 o 
   3   3   0    12557.90    12647.98    137.76 o 
   4   3   0        5.09       23.27     20.42 o 
   5   3   0    13971.28    14163.26    153.61 o 
   6   3   0    11381.39    11131.03    167.33 o 
   7   3   0     3587.06     3624.26    106.63 o 
   8   3   0      420.41      383.01     55.59 o 
   9   3   0     5785.82     5807.52    166.11 o 
  10   3   0     6374.03     6603.37    209.32 o 
  11   3   0     1896.22     1947.82    134.33 o 
  12   3   0       94.24      -11.50     72.27 o 
   0   4   0    10207.61     9822.75    232.81 o 
   1   4   0     4486.95     4408.57    113.57 o 
   2   4   0     2869.24     3051.48     71.04 o 
   3   4   0      168.30      200.00     25.51 o 
   4   4   0     7940.62     7991.78    107.70 o 
   5   4   0     2897.49     2790.39     83.87 o 
   6   4   0       32.25       -0.18     38.65 o 
   7   4   0     2723.92     2557.38     92.85 o 
   8   4   0     1931.04     1928.61     88.75 o 
   9   4   0     1298.81     1304.63     79.84 o 
  10   4   0       37.08       43.64     51.84 o 
  11   4   0      427.78      426.37     74.35 o 
   1   5   0     2419.13     2420.20    107.68 o 
   2   5   0     5364.52     5443.36    172.37 o 
   3   5   0     4429.46     4242.57    117.09 o 
   4   5   0      195.52      187.24     50.91 o 
   5   5   0     1523.50     1460.78    105.58 o 
   6   5   0     1517.49     1558.20    132.17 o 
   7   5   0      473.67      452.73     53.68 o 
   8   5   0      399.93      306.51     55.37 o 
   9   5   0     1864.74     1886.94     94.74 o 
  10   5   0      494.43      530.05     71.21 o 
   0   6   0    16796.36    16415.28    377.04 o 
   1   6   0     8489.81     8539.34    191.53 o 
   2   6   0      160.96      154.26     58.52 o 
   3   6   0    11024.20    10363.20    229.31 o 
   4   6   0     5880.55     5787.26    180.05 o 
   5   6   0     2125.28     2126.70    127.75 o 
   6   6   0      306.64      293.09     83.78 o 
   7   6   0     3277.64     3277.48    160.13 o 
   8   6   0     5113.51     5037.38    196.77 o 
   9   6   0     1188.74     1400.30    130.33 o 
   1   7   0     1121.07     1129.06     93.08 o 
   2   7   0     1895.98     1891.64    137.77 o 
   3   7   0     1097.93     1003.20    104.50 o 
   4   7   0        4.27      -50.48     72.93 o 
   5   7   0      583.00      453.09     93.43 o 
   6   7   0      884.45      728.84    105.83 o 
   7   7   0      794.79      774.32    114.03 o 
   8   7   0       21.78      -35.21     83.81 o 
   0   8   0      819.14      770.86    133.78 o 
   1   8   0      526.24      631.86    150.62 o 
   2   8   0       53.63      101.92     87.70 o 
   3   8   0      454.00      415.75    111.89 o 
   4   8   0     1478.21     1216.36    143.49 o 
   5   8   0       80.34        5.60    110.09 o 
   6   8   0       43.54       25.12     90.01 o 
   1   9   0     1525.43     1745.19    319.82 o 
   2   9   0     2731.95     2913.44    194.07 o 
   3   9   0     1081.17     1172.44    219.41 o 
 -12   1   1     2815.99     2875.50    132.62 o 
 -11   1   1     1222.69     1245.90     90.90 o 
 -10   1   1      311.60      322.66     74.22 o 
  -9   1   1     5215.29     5275.92    151.58 o 
  -8   1   1     6834.56     6855.83    148.02 o 
  -7   1   1     2175.46     2194.03    109.77 o 
  -6   1   1     4785.64     4887.56    113.90 o 
  -5   1   1    34011.05    32985.38    383.59 o 
  -4   1   1    30845.81    30537.45    359.84 o 
  -3   1   1    12977.17    13812.40    165.00 o 
  -2   1   1     1221.00     1572.32     43.35 o 
  -1   1   1    34164.23    36217.65    489.79 o 
   0   1   1    65439.01    70791.08    497.61 o 
   1   1   1     9941.48    10605.28    103.99 o 
   2   1   1     3925.12     4125.52     67.63 o 
   3   1   1    46372.78    46857.19    401.13 o 
   4   1   1    33894.09    33881.36    341.74 o 
   5   1   1     3215.16     3092.05     96.86 o 
   6   1   1     5832.86     6046.80    114.26 o 
   7   1   1    13641.85    13768.53    190.99 o 
   8   1   1     4747.89     4740.82    116.32 o 
   9   1   1      345.57      293.16     58.65 o 
  10   1   1     1823.84     1876.01    102.36 o 
  11   1   1     4879.05     5245.23    162.98 o 
  12   1   1     1530.15     1636.69    109.90 o 
 -12   2   1       43.22       49.99     94.15 o 
 -11   2   1     3078.02     3141.93    132.21 o 
 -10   2   1     4970.66     4955.58    170.84 o 
  -9   2   1      599.48      655.00     62.68 o 
  -8   2   1      828.52      796.20     62.87 o 
  -7   2   1    10316.91     9914.52    161.65 o 
  -6   2   1    18688.36    18345.26    249.41 o 
  -5   2   1     3197.12     3199.19     88.46 o 
  -4   2   1     8227.65     8562.54    108.01 o 
  -3   2   1    27256.27    27052.04    245.63 o 
  -2   2   1    14859.87    15014.57    187.35 o 
  -1   2   1    44864.39    48646.06    464.18 o 
   0   2   1       56.14      100.85     26.59 o 
   1   2   1    70140.42    72205.23    718.36 o 
   2   2   1    22300.60    22438.82    189.39 o 
   3   2   1     2295.31     2305.46     44.29 o 
   4   2   1     2273.19     2007.08     63.10 o 
   5   2   1    36668.07    37197.66    359.87 o 
   6   2   1    22317.65    22686.99    329.58 o 
   7   2   1      177.06      144.68     46.74 o 
   8   2   1     1010.48     1025.31     67.51 o 
   9   2   1     4309.23     4255.16    134.38 o 
  10   2   1     3326.94     3343.34    144.67 o 
  11   2   1       35.18       87.33     64.85 o 
  12   2   1     1315.71     1450.35    109.02 o 
 -12   3   1        0.31      -66.49     66.49 o 
 -11   3   1        2.73      -53.79     53.79 o 
 -10   3   1       26.33      126.56     72.82 o 
  -9   3   1       29.87      -16.43     47.25 o 
  -8   3   1      292.51      297.38     68.32 o 
  -7   3   1        2.15      -41.09     41.09 o 
  -6   3   1       20.10      -21.85     36.63 o 
  -5   3   1      301.64      357.80     30.38 o 
  -4   3   1      104.63      109.58     22.91 o 
  -3   3   1      287.17      276.75     24.19 o 
  -2   3   1     2287.72     2449.71     50.70 o 
  -1   3   1        3.48       -4.41     15.28 o 
   0   3   1      263.82      331.37     39.08 o 
   1   3   1     2844.38     3105.66     88.35 o 
   2   3   1      120.25      134.00     22.17 o 
   3   3   1      803.95      861.19     35.50 o 
   4   3   1       22.86       25.40     20.35 o 
   5   3   1      448.70      477.71     46.11 o 
   6   3   1       63.36       35.00     41.21 o 
   7   3   1       21.74       12.14     44.08 o 
   8   3   1      280.71      257.59     52.61 o 
   9   3   1      236.88      216.37     52.64 o 
  10   3   1      165.93      112.32     67.22 o 
  11   3   1       69.95       87.05     64.63 o 
 -11   4   1     1388.83     1406.41    103.21 o 
 -10   4   1     2664.10     2883.62    112.91 o 
  -9   4   1     1698.38     1690.77     86.42 o 
  -8   4   1      747.40      765.83     93.23 o 
  -7   4   1     6563.23     6634.87    136.04 o 
  -6   4   1     7714.70     7614.06    138.43 o 
  -5   4   1     2397.05     2426.10     79.27 o 
  -4   4   1     1095.96     1023.18     42.90 o 
  -3   4   1    11864.69    11433.72    152.97 o 
  -2   4   1    32058.37    32785.27    326.41 o 
  -1   4   1     3621.87     3612.45     99.52 o 
   0   4   1      910.06     1026.98     92.33 o 
   1   4   1    12235.43    12270.54    213.23 o 
   2   4   1    25966.90    25674.07    306.17 o 
   3   4   1     2000.98     2143.05     53.12 o 
   4   4   1     8351.74     8528.69    112.49 o 
   5   4   1    13071.22    13368.91    187.44 o 
   6   4   1     6990.82     6955.82    134.40 o 
   7   4   1     1595.70     1591.41     78.11 o 
   8   4   1     2067.04     2034.45     90.27 o 
   9   4   1     3365.24     3429.29    113.93 o 
  10   4   1     1253.60     1339.05    100.06 o 
  11   4   1        0.35        3.80     96.86 o 
 -10   5   1      129.17      115.26     72.26 o 
  -9   5   1     1574.69     1641.37    108.89 o 
  -8   5   1     3725.50     3714.00    113.85 o 
  -7   5   1      369.46      344.10     50.00 o 
  -6   5   1     2532.06     2419.46     94.65 o 
  -5   5   1    11916.24    11596.02    244.63 o 
  -4   5   1     9934.27     9890.92    170.72 o 
  -3   5   1     4809.47     4793.73    154.85 o 
  -2   5   1      164.05      153.95     52.43 o 
  -1   5   1     7630.37     7452.35    160.37 o 
   0   5   1     7451.71     7415.64    161.82 o 
   1   5   1     1584.30     1745.28    102.87 o 
   2   5   1     5096.09     5145.65    150.47 o 
   3   5   1    14941.07    14070.22    208.07 o 
   4   5   1    18828.33    18060.44    243.94 o 
   5   5   1     1793.34     1814.78    112.42 o 
   6   5   1     1569.60     1500.22    132.40 o 
   7   5   1     3234.37     3297.61    104.87 o 
   8   5   1     3542.58     3343.80    112.96 o 
   9   5   1      147.59      159.66     86.04 o 
  10   5   1      857.75     1010.16    102.50 o 
  -9   6   1       86.73      189.76    100.50 o 
  -8   6   1      125.21      180.71     88.42 o 
  -7   6   1        9.67       51.58     74.84 o 
  -6   6   1       12.69      -61.58     67.04 o 
  -5   6   1       14.03       25.87     66.45 o 
  -4   6   1      118.53       86.02     68.90 o 
  -3   6   1       49.71      -16.04     91.67 o 
  -2   6   1       52.38       56.16     55.22 o 
  -1   6   1        0.76       12.96     65.29 o 
   0   6   1       57.29      119.80     68.07 o 
   1   6   1      177.59      156.31     71.26 o 
   2   6   1        0.31      -38.69     52.42 o 
   3   6   1      125.84      135.81     54.08 o 
   4   6   1        3.86      -41.05     61.57 o 
   5   6   1       59.45       -5.86     67.31 o 
   6   6   1        4.00      -44.41     69.35 o 
   7   6   1      127.15      151.51     77.88 o 
   8   6   1       41.38       95.74     93.07 o 
   9   6   1       34.08      153.51     87.74 o 
  -8   7   1     1374.20     1330.92    134.59 o 
  -7   7   1      489.76      545.72    108.66 o 
  -6   7   1      580.70      511.80    101.54 o 
  -5   7   1     2346.34     2406.18    142.54 o 
  -4   7   1     5967.42     5508.88    192.77 o 
  -3   7   1     2303.52     2257.62    151.47 o 
  -2   7   1      254.11      174.62     83.37 o 
  -1   7   1     2576.27     2581.57    165.57 o 
   0   7   1     4101.78     3959.61    144.54 o 
   1   7   1      413.65      373.35     77.03 o 
   2   7   1     1480.35     1606.33    105.04 o 
   3   7   1     7824.63     7486.52    213.57 o 
   4   7   1     3814.76     3671.62    163.38 o 
   5   7   1      376.97      274.64     90.58 o 
   6   7   1      403.72      293.60     89.11 o 
   7   7   1     2055.18     1918.20    143.77 o 
   8   7   1     1078.93     1044.08    218.67 o 
  -6   8   1     1781.95     1832.84    156.09 o 
  -5   8   1      196.72      175.19     99.22 o 
  -4   8   1      287.14      163.60    108.23 o 
  -3   8   1     2750.27     2770.34    186.09 o 
  -2   8   1     2779.50     2877.84    195.97 o 
  -1   8   1      827.33      958.98    110.74 o 
   0   8   1      325.17      402.29     91.56 o 
   1   8   1     1423.22     1661.82    205.85 o 
   2   8   1     2828.58     2891.36    229.39 o 
   3   8   1      396.50      290.14    104.84 o 
   4   8   1     1421.75     1298.45    125.13 o 
   5   8   1     2348.22     2415.82    259.71 o 
   6   8   1     2355.86     2269.42    158.00 o 
  -3   9   1       12.34       29.85    164.93 o 
  -2   9   1        7.69       -6.80    141.76 o 
  -1   9   1        0.53      -71.76    115.37 o 
   0   9   1       12.89      -29.10    170.30 o 
   1   9   1        0.22      -19.21    112.46 o 
   2   9   1        1.37     -145.58    165.51 o 
   3   9   1       24.99      194.04    155.98 o 
 -12   0   2     1660.76     1803.70    257.10 o 
 -11   0   2        7.06      -92.17     92.17 o 
 -10   0   2     5999.68     6084.78    227.25 o 
  -9   0   2    14381.31    13608.96    581.37 o 
  -8   0   2     8265.70     7842.56    309.34 o 
  -7   0   2     1391.78     1311.45    101.93 o 
  -6   0   2    10301.05    10452.48    239.77 o 
  -5   0   2    29245.81    29393.22    475.77 o 
  -4   0   2    23223.61    23292.12    587.34 o 
  -3   0   2      770.49      873.12     79.85 o 
  -2   0   2    20285.61    21937.08    308.81 o 
  -1   0   2    58365.84    59883.38   1061.24 o 
   1   0   2        6.59        3.97     15.83 o 
   2   0   2    27044.72    28098.84    662.76 o 
   3   0   2    47286.95    46980.69    520.72 o 
   4   0   2    17203.06    17986.91    245.80 o 
   5   0   2      432.73      763.53     84.10 o 
   6   0   2    22287.19    22563.74    360.61 o 
   7   0   2    15311.88    15160.53    331.03 o 
   8   0   2     1935.25     1885.98    149.63 o 
   9   0   2       12.45       10.27    103.36 o 
  10   0   2     6963.90     6830.73    248.37 o 
  11   0   2     4752.57     4615.96    246.65 o 
  12   0   2      934.82      893.21    147.02 o 
 -12   1   2      390.58      409.72     73.69 o 
 -11   1   2     1501.38     1522.10    133.36 o 
 -10   1   2      885.50      890.30    106.74 o 
  -9   1   2        5.01      -43.16     43.16 o 
  -8   1   2     2702.60     2647.80    102.84 o 
  -7   1   2     5333.99     4988.52    129.05 o 
  -6   1   2     6279.65     6045.54    126.12 o 
  -5   1   2       40.72       11.21     28.52 o 
  -4   1   2     7821.74     8067.90    129.04 o 
  -3   1   2    10422.10    10840.80    117.27 o 
  -2   1   2     2180.50     2426.20     51.89 o 
  -1   1   2     5721.00     6383.58     75.24 o 
   0   1   2    22315.70    24480.85    215.47 o 
   1   1   2     6497.29     6957.16     79.42 o 
   2   1   2    14430.30    15827.43    181.34 o 
   3   1   2     2040.30     2162.97     55.81 o 
   4   1   2      376.35      285.66     32.49 o 
   5   1   2    11294.28    11606.52    172.40 o 
   6   1   2     2408.91     2448.23     80.20 o 
   7   1   2      940.39      975.94     76.70 o 
   8   1   2     3866.74     3722.76    123.79 o 
   9   1   2     1961.18     2055.52    126.46 o 
  10   1   2     1017.91      958.56     82.57 o 
  11   1   2       62.60       97.34     58.41 o 
  12   1   2      665.08      783.53     89.53 o 
 -12   2   2      516.58      506.73     77.47 o 
 -11   2   2        2.83       40.32     54.87 o 
 -10   2   2      619.98      652.91     72.05 o 
  -9   2   2     2873.93     2925.72    104.59 o 
  -8   2   2     4749.30     4634.68    117.41 o 
  -7   2   2       21.40      -41.71     41.75 o 
  -6   2   2     2460.28     2397.21    116.04 o 
  -5   2   2     9055.90     9140.49    149.74 o 
  -4   2   2     3133.11     3076.13     61.14 o 
  -3   2   2       78.48      106.23     29.58 o 
  -2   2   2     7062.17     7187.52     96.51 o 
  -1   2   2     3001.59     3067.69     53.49 o 
   0   2   2      357.83      352.55     31.90 o 
   1   2   2      289.38      383.16     23.62 o 
   2   2   2     3091.63     3165.59     53.61 o 
   3   2   2    10019.12    10108.05    126.61 o 
   4   2   2     8635.98     9457.08    131.06 o 
   5   2   2      159.51      174.16     38.40 o 
   6   2   2     2060.59     2004.37     78.45 o 
   7   2   2     4027.07     4181.00    112.10 o 
   8   2   2     1195.30     1223.96     77.17 o 
   9   2   2      884.93      849.90     87.15 o 
  10   2   2      887.93     1065.36     84.80 o 
  11   2   2     1050.76     1129.77     90.79 o 
  12   2   2       17.99      -68.49     68.49 o 
 -12   3   2     1660.73     1660.59    130.08 o 
 -11   3   2     4323.62     4334.08    150.34 o 
 -10   3   2     2748.82     2816.84    108.90 o 
  -9   3   2       29.29       44.33     46.29 o 
  -8   3   2     4585.81     4591.34    117.29 o 
  -7   3   2    16502.19    16449.68    221.66 o 
  -6   3   2    11764.56    11549.71    169.20 o 
  -5   3   2      445.66      466.66     38.61 o 
  -4   3   2    13018.98    13040.66    159.16 o 
  -3   3   2    16352.39    16402.27    205.23 o 
  -2   3   2    22819.35    24292.49    232.03 o 
  -1   3   2     1613.32     1661.40     35.04 o 
   0   3   2    23798.65    23772.66    270.46 o 
   1   3   2    58198.78    59182.84    593.71 o 
   2   3   2    16530.15    16483.99    147.44 o 
   3   3   2     2988.16     3286.19     62.65 o 
   4   3   2     9918.88     9876.04    119.04 o 
   5   3   2    16041.57    15957.74    200.88 o 
   6   3   2     3015.29     3167.25     96.56 o 
   7   3   2     1597.85     1769.71     91.27 o 
   8   3   2     6799.10     6963.38    145.13 o 
   9   3   2     8275.99     8494.02    168.28 o 
  10   3   2     1955.95     2191.39    113.91 o 
  11   3   2      139.07      163.01     78.64 o 
 -11   4   2       44.45       95.04     77.42 o 
 -10   4   2     1097.97     1069.29     80.93 o 
  -9   4   2     1837.77     1886.57     91.27 o 
  -8   4   2     1554.87     1412.11     76.39 o 
  -7   4   2        2.55      -37.69     37.69 o 
  -6   4   2     1433.58     1420.38     70.57 o 
  -5   4   2     3590.17     3557.77     75.57 o 
  -4   4   2      258.19      234.34     35.52 o 
  -3   4   2     1103.81     1071.98     43.90 o 
  -2   4   2     8492.38     8642.97    158.67 o 
  -1   4   2     7562.56     7066.42    154.47 o 
   0   4   2     5794.08     5881.53    126.13 o 
   1   4   2     2225.72     2394.60     81.63 o 
   2   4   2     1082.56     1034.00     43.59 o 
   3   4   2     2996.28     2947.41     63.41 o 
   4   4   2     3736.26     3738.18     75.40 o 
   5   4   2        1.13      -37.82     37.82 o 
   6   4   2     3941.78     3978.14    106.50 o 
   7   4   2     3109.11     3098.75    100.75 o 
   8   4   2      717.34      798.59     67.16 o 
   9   4   2       51.46       68.29     50.41 o 
  10   4   2      745.03      791.82     82.80 o 
  11   4   2     1348.89     1511.42    107.82 o 
 -10   5   2      697.40      614.38    123.40 o 
  -9   5   2      186.76      246.37     75.19 o 
  -8   5   2      522.04      400.48     57.25 o 
  -7   5   2     2594.35     2501.04    189.21 o 
  -6   5   2     2444.36     2319.60     94.86 o 
  -5   5   2       11.06      -27.33     60.80 o 
  -4   5   2      287.68      291.17     58.65 o 
  -3   5   2     5833.44     5626.93    210.43 o 
  -2   5   2     1014.22     1001.39     70.77 o 
  -1   5   2      163.61      179.81     59.60 o 
   0   5   2     1932.21     1786.54     92.82 o 
   1   5   2     1864.13     1811.45     93.98 o 
   2   5   2     4620.60     4704.85    145.15 o 
   3   5   2       44.82       65.72     51.37 o 
   4   5   2      930.95      913.16     91.06 o 
   5   5   2     1660.19     1816.77    112.63 o 
   6   5   2      266.84      181.42     89.43 o 
   7   5   2       67.85       43.40     59.62 o 
   8   5   2     1426.29     1640.80    130.34 o 
   9   5   2      973.30     1051.94    126.14 o 
  10   5   2       24.19       62.22     72.13 o 
  -9   6   2     3753.48     3849.14    187.50 o 
  -8   6   2     3087.37     3260.22    166.51 o 
  -7   6   2      122.16      280.55     86.33 o 
  -6   6   2     2265.77     1925.73    129.47 o 
  -5   6   2     4498.33     4260.68    225.04 o 
  -4   6   2     3076.20     3073.51    107.57 o 
  -3   6   2      183.57       87.13     68.88 o 
  -2   6   2     8718.59     8508.96    184.98 o 
  -1   6   2    16399.93    15950.43    263.13 o 
   0   6   2     7601.60     7559.91    177.45 o 
   1   6   2      190.23      183.88     67.68 o 
   2   6   2     2408.16     2578.88    127.67 o 
   3   6   2     9301.94     9132.68    256.64 o 
   4   6   2     2922.73     2724.04    133.81 o 
   5   6   2      583.71      493.24     87.73 o 
   6   6   2     2719.24     2652.70    142.54 o 
   7   6   2     4654.80     4413.31    178.02 o 
   8   6   2     1232.66     1391.37    125.45 o 
   9   6   2      395.99      450.32    123.33 o 
  -8   7   2      503.75      442.75    105.61 o 
  -7   7   2     1059.59     1019.07    120.65 o 
  -6   7   2      708.30      543.92    104.74 o 
  -5   7   2      328.01      115.14     82.85 o 
  -4   7   2      306.26      419.59     92.57 o 
  -3   7   2     1216.57     1075.35    124.59 o 
  -2   7   2      319.46      328.72     74.87 o 
  -1   7   2      127.34       29.72     67.06 o 
   0   7   2     1706.17     1690.38    109.72 o 
   1   7   2     1709.81     1786.56    166.45 o 
   2   7   2     2428.30     2279.38    117.26 o 
   3   7   2      222.52      247.56     81.51 o 
   4   7   2      319.72      327.97     85.03 o 
   5   7   2     1791.95     1611.94    126.17 o 
   6   7   2      205.66      205.41     87.98 o 
   7   7   2       50.58       10.63     82.56 o 
   8   7   2      701.45      644.06    191.05 o 
  -6   8   2       65.30       77.57     97.84 o 
  -5   8   2      784.90      858.80    121.67 o 
  -4   8   2      334.55      336.04    202.07 o 
  -3   8   2       20.86       80.98    102.39 o 
  -2   8   2      440.88      591.47    107.50 o 
  -1   8   2     1207.41     1350.77    197.34 o 
   0   8   2      671.57      641.90    131.96 o 
   1   8   2        3.02       18.69    103.30 o 
   2   8   2      297.72      324.73    120.54 o 
   3   8   2      368.59      405.56    135.35 o 
   4   8   2       58.98       16.35     83.06 o 
   5   8   2        3.03       29.11     88.08 o 
   6   8   2      460.02      473.90    182.10 o 
  -3   9   2     1538.43     1859.04    256.73 o 
  -2   9   2      747.03      787.78    151.67 o 
  -1   9   2       86.24      161.44     85.23 o 
   0   9   2     1378.68     1490.98    160.18 o 
   1   9   2     3021.78     3594.57    363.34 o 
   2   9   2     1493.74     1712.61    268.04 o 
   3   9   2       21.24       31.34    153.74 o 
 -12   1   3     1013.86     1052.14     92.22 o 
 -11   1   3      247.46      285.87     62.92 o 
 -10   1   3     4167.25     4283.66    139.19 o 
  -9   1   3     5583.08     5628.64    190.35 o 
  -8   1   3      403.95      374.99     55.05 o 
  -7   1   3     5329.11     5016.54    123.97 o 
  -6   1   3    20545.64    20415.06    436.16 o 
  -5   1   3    31312.99    31008.62    468.58 o 
  -4   1   3    13578.52    14196.85    179.60 o 
  -3   1   3     3107.39     3080.12     64.26 o 
  -2   1   3    21985.24    22913.66    229.39 o 
  -1   1   3    18705.59    20029.45    217.87 o 
   0   1   3     1675.34     1774.63     29.97 o 
   1   1   3    18180.02    19172.31    175.36 o 
   2   1   3    37753.87    37947.11    406.23 o 
   3   1   3    16606.18    16883.23    190.34 o 
   4   1   3     2582.04     2710.13     68.07 o 
   5   1   3     3499.86     3212.84     80.93 o 
   6   1   3    15601.79    15115.85    193.32 o 
   7   1   3     6756.74     6675.30    148.07 o 
   8   1   3      101.00      108.47     52.69 o 
   9   1   3     2508.33     2383.21    109.43 o 
  10   1   3     4366.98     4730.17    180.65 o 
  11   1   3     1474.45     1555.14    121.62 o 
  12   1   3        8.17       55.66    109.34 o 
 -12   2   3     2991.43     3261.34    137.37 o 
 -11   2   3     3740.60     4004.11    143.62 o 
 -10   2   3     1001.73     1009.78     79.02 o 
  -9   2   3     1151.62     1099.89     69.84 o 
  -8   2   3     8758.08     8664.31    176.41 o 
  -7   2   3     8891.92     8901.51    168.88 o 
  -6   2   3      732.83      780.91     56.44 o 
  -5   2   3     6686.95     6600.20    121.70 o 
  -4   2   3    32533.14    32135.94    295.15 o 
  -3   2   3    37779.98    38293.97    332.17 o 
  -2   2   3    16171.55    17137.06    185.39 o 
  -1   2   3     4117.95     4428.09     49.64 o 
   0   2   3    17483.81    18080.63    232.11 o 
   1   2   3     3027.93     2993.80     54.07 o 
   2   2   3      324.61      346.14     25.64 o 
   3   2   3     8218.78     8373.47    114.39 o 
   4   2   3    28162.39    27365.43    275.30 o 
   5   2   3    20185.44    20004.82    229.01 o 
   6   2   3     2048.25     2054.85     83.18 o 
   7   2   3     3167.98     3168.46    101.50 o 
   8   2   3     5667.38     5893.31    135.40 o 
   9   2   3     3663.72     3678.67    130.76 o 
  10   2   3        6.28       60.19     75.30 o 
  11   2   3     2215.92     2260.33    121.58 o 
  12   2   3     2638.67     2951.04    172.75 o 
 -12   3   3       87.49      -67.95     68.07 o 
 -11   3   3       80.62       85.03     60.59 o 
 -10   3   3       86.31       93.12     69.17 o 
  -9   3   3       33.05       -1.02     47.69 o 
  -8   3   3       80.41       90.98     47.08 o 
  -7   3   3      103.15       94.58     47.54 o 
  -6   3   3      467.60      426.00     57.91 o 
  -5   3   3      117.89      119.71     27.70 o 
  -4   3   3        1.55        3.77     28.52 o 
  -3   3   3     1967.78     2049.74     57.99 o 
  -2   3   3       46.34       72.42     21.36 o 
  -1   3   3        0.52        2.69     14.65 o 
   0   3   3     1597.68     1723.51     52.00 o 
   1   3   3       74.10       75.05     19.97 o 
   2   3   3        1.39       15.25     21.37 o 
   3   3   3      810.45      962.66     40.15 o 
   4   3   3        1.18      -16.25     32.47 o 
   5   3   3       37.53        9.79     38.19 o 
   6   3   3      589.33      569.91     57.14 o 
   7   3   3      149.46      155.80     48.75 o 
   8   3   3      186.87      108.04     48.39 o 
   9   3   3       33.69       47.44     49.90 o 
  10   3   3        8.80      -51.95     51.95 o 
  11   3   3       32.33       45.26     85.53 o 
 -11   4   3     2766.13     3004.92    132.93 o 
 -10   4   3      541.21      631.47     68.75 o 
  -9   4   3      338.01      277.53     75.59 o 
  -8   4   3     4430.09     4461.57    119.93 o 
  -7   4   3     6990.03     6618.01    134.85 o 
  -6   4   3      895.51      984.42     77.91 o 
  -5   4   3     2948.37     2905.19     69.76 o 
  -4   4   3    13348.89    13343.11    208.40 o 
  -3   4   3    26152.01    25442.83    239.06 o 
  -2   4   3     6477.50     6543.12    113.19 o 
  -1   4   3     1468.19     1500.50     71.07 o 
   0   4   3     9600.24     9467.28    163.52 o 
   1   4   3     7070.05     7077.36    127.19 o 
   2   4   3       92.04       82.61     23.64 o 
   3   4   3     6810.67     6436.57     94.14 o 
   4   4   3    15721.48    15425.48    166.09 o 
   5   4   3     7897.82     7921.48    161.55 o 
   6   4   3      161.33      168.11     47.02 o 
   7   4   3      889.90      886.92     65.59 o 
   8   4   3     4700.85     4645.21    124.76 o 
   9   4   3     1381.05     1500.41     85.60 o 
  10   4   3       53.26       48.31     61.09 o 
  11   4   3     1488.94     1690.68    132.14 o 
 -10   5   3     2727.00     2845.76    139.28 o 
  -9   5   3     2781.29     2653.47    125.94 o 
  -8   5   3      349.54      339.38     70.33 o 
  -7   5   3     1478.31     1394.88    100.19 o 
  -6   5   3     8679.70     8542.99    165.22 o 
  -5   5   3     7524.57     7437.31    147.99 o 
  -4   5   3      587.78      744.35     64.75 o 
  -3   5   3     1624.09     1726.10    105.00 o 
  -2   5   3    12722.46    12375.24    212.82 o 
  -1   5   3    10980.88    10720.98    209.72 o 
   0   5   3      856.95      892.82     74.61 o 
   1   5   3     1715.34     1716.36     83.59 o 
   2   5   3     5178.90     4869.63    147.17 o 
   3   5   3     6267.37     5967.97    135.28 o 
   4   5   3      724.30      770.79     85.92 o 
   5   5   3     3787.72     3606.86    145.40 o 
   6   5   3     7861.19     8031.35    266.50 o 
   7   5   3     5876.05     5859.04    300.48 o 
   8   5   3      275.27      272.66     72.13 o 
   9   5   3     1004.30     1149.84    100.88 o 
  10   5   3     2090.57     2377.13    132.54 o 
  -9   6   3       39.73      201.11     96.63 o 
  -8   6   3       20.31       18.33     79.09 o 
  -7   6   3       55.93      -37.49     76.33 o 
  -6   6   3      337.39      324.85     88.24 o 
  -5   6   3      162.09      203.36     78.14 o 
  -4   6   3       60.86       10.71     67.40 o 
  -3   6   3       66.94       63.90     67.70 o 
  -2   6   3        0.06      -58.28     58.28 o 
  -1   6   3      197.33      141.29     81.44 o 
   0   6   3        5.34      -17.59     63.92 o 
   1   6   3       10.45      -23.85     60.72 o 
   2   6   3       49.57      -41.21     62.81 o 
   3   6   3       81.13       60.06     51.98 o 
   4   6   3       37.54      -63.05     63.05 o 
   5   6   3      232.58      255.87     77.74 o 
   6   6   3       62.20      102.66     77.23 o 
   7   6   3      117.38       95.53     94.25 o 
   8   6   3       45.66      120.81     94.04 o 
   9   6   3      115.01      262.35    110.28 o 
  -8   7   3      417.15      320.00    103.14 o 
  -7   7   3      254.52      236.39     94.49 o 
  -6   7   3     2731.65     2817.19    161.21 o 
  -5   7   3     3217.07     3232.63    163.23 o 
  -4   7   3      961.27      883.62    108.47 o 
  -3   7   3      458.67      666.43     93.82 o 
  -2   7   3     4384.88     4135.71    144.72 o 
  -1   7   3     5059.74     4790.12    156.34 o 
   0   7   3      377.53      466.61     80.39 o 
   1   7   3      808.88      863.27     92.21 o 
   2   7   3     3399.23     3161.85    164.16 o 
   3   7   3     1820.35     1788.27    123.19 o 
   4   7   3      100.90       75.46     85.29 o 
   5   7   3     1468.55     1302.65    119.74 o 
   6   7   3     2994.03     3024.26    171.92 o 
   7   7   3     1109.07      990.02    119.61 o 
   8   7   3        6.08      111.20    154.48 o 
  -6   8   3       11.58      -55.18     99.96 o 
  -5   8   3     1063.56      975.34    125.48 o 
  -4   8   3     3104.45     2951.22    189.31 o 
  -3   8   3     2532.53     2766.14    193.78 o 
  -2   8   3      487.11      493.37    222.66 o 
  -1   8   3      371.25      426.42     84.52 o 
   0   8   3     1875.14     1897.11    165.57 o 
   1   8   3     1120.27     1241.65    150.96 o 
   2   8   3      126.45       57.36     94.55 o 
   3   8   3      582.82      645.99    118.06 o 
   4   8   3     3090.50     3182.99    166.78 o 
   5   8   3     2112.27     2042.11    146.54 o 
   6   8   3      275.37      456.74    175.38 o 
  -3   9   3        1.12       19.75    343.67 o 
  -2   9   3        0.75        7.58    177.74 o 
  -1   9   3        7.96      -13.27    121.83 o 
   0   9   3       38.54      112.66    127.97 o 
   1   9   3        4.40       74.68    176.34 o 
   2   9   3        6.73     -116.33    194.18 o 
   3   9   3      154.49      471.66    170.16 o 
 -12   0   4       17.04        9.57     79.54 o 
 -11   0   4     3639.01     3413.59    239.19 o 
 -10   0   4    10068.57     9842.34    287.58 o 
  -9   0   4     8167.23     7954.51    244.64 o 
  -8   0   4      341.04      309.98     74.10 o 
  -7   0   4    16461.21    16567.34    337.31 o 
  -6   0   4    27249.68    28010.25    752.27 o 
  -5   0   4    17867.00    16672.38    434.72 o 
  -4   0   4      983.53     1072.94     79.85 o 
  -3   0   4    12810.33    12890.90    277.62 o 
  -2   0   4    57055.21    60387.13   1031.39 o 
  -1   0   4    42649.36    45924.68    423.80 o 
   0   0   4     6090.00     7009.89    101.53 o 
   1   0   4    48807.00    51267.42    599.71 o 
   2   0   4    41332.24    42500.50    459.41 o 
   3   0   4    15835.82    15692.16    203.23 o 
   4   0   4     2061.45     2237.87     69.36 o 
   5   0   4    17629.01    17196.24    238.36 o 
   6   0   4    10865.25    10474.22    238.91 o 
   7   0   4     1111.63      993.25    106.43 o 
   8   0   4     2296.83     2213.18    143.28 o 
   9   0   4    11421.94    11101.25    306.97 o 
  10   0   4    10396.18    10192.38    311.59 o 
  11   0   4     1123.17     1222.23    136.81 o 
  12   0   4      366.95      424.46    113.99 o 
 -12   1   4      900.62      997.31     88.16 o 
 -11   1   4      578.28      633.65     73.48 o 
 -10   1   4       55.26      172.85     64.74 o 
  -9   1   4     2780.17     2862.67    108.95 o 
  -8   1   4     9901.16     9696.97    227.20 o 
  -7   1   4     1897.17     1831.02     80.91 o 
  -6   1   4       28.94       44.54     36.19 o 
  -5   1   4     1973.29     1932.25    116.64 o 
  -4   1   4     8468.62     8700.06    129.04 o 
  -3   1   4     2618.05     2686.71     75.40 o 
  -2   1   4     8251.70     8695.46    191.63 o 
  -1   1   4     7974.80     8883.04    105.19 o 
   0   1   4     5355.13     6058.28    189.10 o 
   1   1   4    15756.80    17324.52    176.14 o 
   2   1   4      289.36      372.21     31.18 o 
   3   1   4     5725.30     5533.32     87.54 o 
   4   1   4     3785.80     3627.59     78.99 o 
   5   1   4     1984.20     2039.89     68.72 o 
   6   1   4      309.33      331.92     45.75 o 
   7   1   4     5694.45     5587.76    120.04 o 
   8   1   4     3336.80     3335.26    120.32 o 
   9   1   4     1206.47     1220.98     85.64 o 
  10   1   4      550.90      564.53     74.90 o 
  11   1   4      926.39      809.50     86.37 o 
  12   1   4      736.74      781.46    108.37 o 
 -12   2   4       63.08       33.32     83.16 o 
 -11   2   4      435.47      439.36     99.64 o 
 -10   2   4     2275.59     2417.27    134.54 o 
  -9   2   4     1427.73     1491.32     85.35 o 
  -8   2   4       26.27       15.68     43.79 o 
  -7   2   4     3996.46     3868.41    113.02 o 
  -6   2   4     9812.60     9656.38    164.48 o 
  -5   2   4     4196.02     4135.88     79.33 o 
  -4   2   4        3.56      -11.90     21.27 o 
  -3   2   4     2920.41     2875.30     65.43 o 
  -2   2   4     6811.84     6989.73     91.17 o 
  -1   2   4     2028.94     2129.68     30.60 o 
   0   2   4        6.45       -1.17     16.65 o 
   1   2   4     3501.08     3442.78     59.74 o 
   2   2   4     7872.64     7732.10    103.84 o 
   3   2   4     2765.56     2873.25     70.24 o 
   4   2   4       80.62       75.41     34.14 o 
   5   2   4     3847.18     3750.25     93.23 o 
   6   2   4     3360.72     3267.49     94.42 o 
   7   2   4       72.09       94.43     48.01 o 
   8   2   4     1645.88     1647.60     78.41 o 
   9   2   4     3547.80     3533.82    131.43 o 
  10   2   4     1557.10     1533.82    112.46 o 
  11   2   4      150.61      190.71     70.67 o 
  12   2   4      284.27      253.62     87.77 o 
 -12   3   4     3559.11     3742.28    148.58 o 
 -11   3   4     2454.36     2645.61    124.03 o 
 -10   3   4       29.43       24.38     48.71 o 
  -9   3   4     6987.39     7194.90    166.74 o 
  -8   3   4    17277.91    16964.65    260.66 o 
  -7   3   4    10221.10     9819.93    177.81 o 
  -6   3   4        6.32      -21.74     28.56 o 
  -5   3   4     5697.62     5517.62     94.93 o 
  -4   3   4    16325.58    16387.60    178.88 o 
  -3   3   4    11198.86    11486.91    139.68 o 
  -2   3   4      842.64      834.15     31.62 o 
  -1   3   4    35658.52    37050.20    309.07 o 
   0   3   4    49061.58    49716.12    435.90 o 
   1   3   4    17713.03    17359.23    165.40 o 
   2   3   4      148.99      173.71     25.92 o 
   3   3   4    15271.38    15214.95    193.69 o 
   4   3   4    15530.99    15524.86    189.81 o 
   5   3   4     1315.87     1322.16     64.52 o 
   6   3   4     2760.97     2674.96     93.21 o 
   7   3   4     9147.96     9355.07    163.28 o 
   8   3   4    11807.53    11921.20    229.74 o 
   9   3   4     1482.80     1585.32     83.63 o 
  10   3   4      651.26      660.72     80.30 o 
  11   3   4     3720.80     3904.77    259.71 o 
 -11   4   4      831.06      836.38     86.78 o 
 -10   4   4     2078.93     2076.40    103.90 o 
  -9   4   4     1495.89     1585.58     85.73 o 
  -8   4   4        1.15      -21.98     40.08 o 
  -7   4   4     2977.31     2830.18    104.76 o 
  -6   4   4     2840.57     2781.43     92.00 o 
  -5   4   4      436.78      468.60     44.73 o 
  -4   4   4      561.17      574.81     47.64 o 
  -3   4   4     3752.66     3889.90     77.08 o 
  -2   4   4     6393.46     6764.17     91.06 o 
  -1   4   4     1231.58     1229.03     49.58 o 
   0   4   4      943.14      842.11     60.17 o 
   1   4   4     4048.04     4257.43    113.74 o 
   2   4   4     5567.99     5522.70     81.76 o 
   3   4   4     4194.04     4195.48     91.62 o 
   4   4   4       81.91      130.07     41.11 o 
   5   4   4     2306.51     2396.65     86.85 o 
   6   4   4     3442.94     3363.05    101.66 o 
   7   4   4     1147.10     1140.30     92.24 o 
   8   4   4        0.86      -33.39     46.70 o 
   9   4   4     1316.64     1457.08     85.90 o 
  10   4   4     1472.29     1576.31    143.91 o 
  11   4   4      450.28      545.09    104.48 o 
 -10   5   4       10.40      -33.96     62.84 o 
  -9   5   4      438.10      464.79     77.48 o 
  -8   5   4     1663.28     1739.16    104.58 o 
  -7   5   4     2921.96     3020.98    121.36 o 
  -6   5   4      218.60      126.78     48.63 o 
  -5   5   4     1934.48     1972.79     69.00 o 
  -4   5   4     1999.43     1961.83     79.04 o 
  -3   5   4      782.98      845.98     86.17 o 
  -2   5   4        6.14       12.96     49.25 o 
  -1   5   4     1839.56     1917.18     92.37 o 
   0   5   4     4790.28     4742.65    137.94 o 
   1   5   4      963.48      978.56     71.98 o 
   2   5   4       29.48       50.21     59.35 o 
   3   5   4     1356.52     1380.99     78.17 o 
   4   5   4     2634.70     2826.56    132.06 o 
   5   5   4       95.43      166.39     68.31 o 
   6   5   4      878.05      940.42     85.74 o 
   7   5   4     2889.32     3134.20    132.20 o 
   8   5   4      829.30      885.16     91.88 o 
   9   5   4        1.36      121.25    132.17 o 
  10   5   4      440.22      568.51     88.64 o 
  -9   6   4     2240.47     2405.87    156.30 o 
  -8   6   4       22.25       73.28     83.18 o 
  -7   6   4     2248.13     2214.01    143.09 o 
  -6   6   4     7103.68     6776.64    211.46 o 
  -5   6   4     2361.45     2274.83    132.22 o 
  -4   6   4       51.29      -29.55     63.89 o 
  -3   6   4     4781.57     4644.33    153.82 o 
  -2   6   4    10390.72     9643.34    196.14 o 
  -1   6   4     4295.10     4133.76    137.89 o 
   0   6   4      656.48      607.21     79.72 o 
   1   6   4     9414.70     9482.15    223.41 o 
   2   6   4    11136.22    10533.03    224.59 o 
   3   6   4     3081.91     3039.25    112.57 o 
   4   6   4      306.16      301.60     81.14 o 
   5   6   4     4431.28     4061.57    167.61 o 
   6   6   4     4132.58     3992.71    165.06 o 
   7   6   4      815.40      948.21    107.51 o 
   8   6   4      554.60      746.25    149.84 o 
   9   6   4     2628.23     2970.10    270.91 o 
  -8   7   4     1174.30     1001.76    130.20 o 
  -7   7   4      633.48      571.71    111.20 o 
  -6   7   4      150.65       56.06     88.33 o 
  -5   7   4      974.55     1024.75    115.19 o 
  -4   7   4      482.54      470.90     97.02 o 
  -3   7   4      178.71      201.65     66.04 o 
  -2   7   4      386.56      461.86     77.53 o 
  -1   7   4     2412.75     2289.59    120.69 o 
   0   7   4     2870.97     2749.59    128.19 o 
   1   7   4      781.20      798.71     86.97 o 
   2   7   4       82.45       42.02     83.90 o 
   3   7   4      295.62      225.95     78.39 o 
   4   7   4     1679.00     1733.15    123.93 o 
   5   7   4      359.72      311.45     88.85 o 
   6   7   4       17.61       43.36     79.17 o 
   7   7   4      478.77      593.10    106.21 o 
   8   7   4     1269.02     1748.59    232.85 o 
  -6   8   4      387.46      400.91    110.18 o 
  -5   8   4      742.68      587.89    117.30 o 
  -4   8   4        0.57      -97.70     97.70 o 
  -3   8   4      459.71      472.60    111.60 o 
  -2   8   4      613.42      670.25    193.25 o 
  -1   8   4      291.68      305.63    103.09 o 
   0   8   4        2.75       44.16     83.59 o 
   1   8   4      648.58      721.84    113.15 o 
   2   8   4      950.01      922.61    121.37 o 
   3   8   4       86.59      174.51     97.83 o 
   4   8   4      220.24      168.82    101.36 o 
   5   8   4      674.63      794.07    136.91 o 
   6   8   4      459.91      447.78    161.20 o 
  -3   9   4      327.90      600.03    211.20 o 
  -2   9   4      108.93       66.30    135.40 o 
  -1   9   4     2135.69     2287.17    239.14 o 
   0   9   4     2984.51     3227.59    336.95 o 
   1   9   4     1168.70     1244.75    248.89 o 
   2   9   4       28.43       18.10    139.56 o 
   3   9   4     1244.69     1446.34    211.95 o 
 -12   1   5      390.67      395.15     69.12 o 
 -11   1   5     3454.47     3462.01    131.46 o 
 -10   1   5     6754.40     6682.56    166.92 o 
  -9   1   5     4727.52     4742.90    133.64 o 
  -8   1   5     1218.08     1152.70     86.61 o 
  -7   1   5    16961.68    16445.77    274.90 o 
  -6   1   5    13478.20    13300.71    195.05 o 
  -5   1   5     2111.63     2128.81     70.78 o 
  -4   1   5     5604.55     4997.70     94.05 o 
  -3   1   5    44957.60    46057.13    580.22 o 
  -2   1   5    40254.25    41313.49    480.84 o 
  -1   1   5     1926.02     2065.55     34.36 o 
   0   1   5     1756.72     1573.73     43.42 o 
   1   1   5    10854.12    10689.28    150.00 o 
   2   1   5    11005.99    11240.23    129.59 o 
   3   1   5      520.05      533.20     35.67 o 
   4   1   5    22966.10    22829.54    236.22 o 
   5   1   5    28158.61    27025.47    366.54 o 
   6   1   5    11741.62    11478.06    163.81 o 
   7   1   5      482.20      468.79     52.51 o 
   8   1   5     3101.19     3150.04    118.29 o 
   9   1   5     8761.52     8328.35    190.41 o 
  10   1   5     3297.93     3091.20    130.77 o 
  11   1   5       16.09       71.64     75.62 o 
  12   1   5     1650.30     1833.36    140.60 o 
 -12   2   5     2660.00     2830.13    131.63 o 
 -11   2   5     1246.82     1344.73     93.38 o 
 -10   2   5       37.75        2.90     50.09 o 
  -9   2   5     6521.82     6330.30    257.13 o 
  -8   2   5    11189.72    10785.44    195.46 o 
  -7   2   5      499.80      556.96     57.06 o 
  -6   2   5     6926.32     6701.24    134.10 o 
  -5   2   5    27661.03    28172.20    277.20 o 
  -4   2   5    27794.82    27401.10    298.96 o 
  -3   2   5     6239.93     6469.92    111.06 o 
  -2   2   5     6398.25     6334.76     76.83 o 
  -1   2   5    20178.11    21133.80    158.02 o 
   0   2   5     9237.66     9285.55    103.34 o 
   1   2   5      754.92      761.85     32.56 o 
   2   2   5     9164.44     9214.52    118.03 o 
   3   2   5    31728.71    31404.30    299.45 o 
   4   2   5    16110.13    15846.40    188.88 o 
   5   2   5      102.72       81.01     40.27 o 
   6   2   5     6017.22     5783.88    145.53 o 
   7   2   5    10789.68    10860.95    174.15 o 
   8   2   5     7003.69     6860.18    141.19 o 
   9   2   5      202.31      132.17    100.83 o 
  10   2   5     2557.23     2643.89    129.26 o 
  11   2   5     3798.78     3984.89    152.45 o 
 -12   3   5       91.66      144.82     96.95 o 
 -11   3   5       24.13      114.87     56.52 o 
 -10   3   5      135.05       75.05     57.66 o 
  -9   3   5       26.28       23.94     47.35 o 
  -8   3   5      608.19      545.84     62.01 o 
  -7   3   5      297.52      292.61     50.78 o 
  -6   3   5      769.98      702.68     45.37 o 
  -5   3   5        0.45       14.74     26.38 o 
  -4   3   5       40.70       43.55     27.00 o 
  -3   3   5      725.16      773.68     37.76 o 
  -2   3   5      155.90      185.39     18.34 o 
  -1   3   5      895.69      910.97     24.62 o 
   0   3   5       49.68       40.65     22.41 o 
   1   3   5      128.97      144.28     27.27 o 
   2   3   5     1053.29     1122.41     46.63 o 
   3   3   5       83.59       87.62     30.55 o 
   4   3   5        1.73       23.22     37.52 o 
   5   3   5      128.03      161.17     45.82 o 
   6   3   5        2.59      -21.11     46.49 o 
   7   3   5      157.67      130.28     48.90 o 
   8   3   5      491.25      443.98     56.85 o 
   9   3   5        7.71      -48.40     56.06 o 
  10   3   5       29.68      -11.87     77.47 o 
  11   3   5       26.67      119.43     69.15 o 
 -11   4   5     1340.28     1373.11     89.62 o 
 -10   4   5      133.17      143.48     52.02 o 
  -9   4   5     3062.39     3251.41    110.12 o 
  -8   4   5     5296.99     5335.05    158.11 o 
  -7   4   5     1749.14     1611.97     81.15 o 
  -6   4   5     3003.81     2844.44    113.51 o 
  -5   4   5    14130.08    13935.61    230.82 o 
  -4   4   5    16559.29    16289.58    195.71 o 
  -3   4   5     2424.11     2389.20     56.96 o 
  -2   4   5     1440.26     1507.26     37.62 o 
  -1   4   5    12080.06    12387.50    167.98 o 
   0   4   5    11302.43    11274.39    219.64 o 
   1   4   5       24.69       20.91     35.84 o 
   2   4   5     7316.27     7338.90    121.51 o 
   3   4   5    14241.15    13881.62    148.36 o 
   4   4   5     6517.52     6495.97    197.19 o 
   5   4   5        2.91      -44.36     44.36 o 
   6   4   5     4508.02     4479.72    115.77 o 
   7   4   5     8961.66     8937.27    199.98 o 
   8   4   5     3227.97     3240.18    109.68 o 
   9   4   5        0.06       -9.68     62.46 o 
  10   4   5     1635.63     1690.97    110.07 o 
  11   4   5     2955.89     3155.18    349.27 o 
 -10   5   5     2580.40     2896.51    139.77 o 
  -9   5   5      530.33      509.07     78.14 o 
  -8   5   5      542.39      622.80     78.03 o 
  -7   5   5     7937.34     7714.28    188.91 o 
  -6   5   5     7745.33     7457.20    154.77 o 
  -5   5   5       22.75      -15.03     30.61 o 
  -4   5   5     3523.80     3517.25    101.94 o 
  -3   5   5    12990.94    13031.92    167.22 o 
  -2   5   5    11685.88    11565.55    152.03 o 
  -1   5   5     1220.65     1331.73    133.57 o 
   0   5   5     3208.85     3156.19    116.80 o 
   1   5   5     6280.94     6314.48    155.43 o 
   2   5   5     6154.81     5873.92    248.77 o 
   3   5   5      403.97      373.65     61.69 o 
   4   5   5     5016.37     4904.19    160.77 o 
   5   5   5    11094.69    11486.95    233.32 o 
   6   5   5     4594.04     4698.18    147.00 o 
   7   5   5      897.51      953.74     87.81 o 
   8   5   5      823.64      972.75     91.52 o 
   9   5   5     3134.72     3450.35    147.74 o 
  10   5   5     1461.30     1576.19    185.83 o 
  -9   6   5       25.06       95.77     90.90 o 
  -8   6   5       11.62      -12.25     78.79 o 
  -7   6   5      168.54      257.95     87.21 o 
  -6   6   5      377.33      394.58     89.38 o 
  -5   6   5        0.99      -46.13     71.04 o 
  -4   6   5       40.72       24.69     72.39 o 
  -3   6   5        1.87       19.33     49.86 o 
  -2   6   5       16.26      -56.23     56.23 o 
  -1   6   5       16.20      -57.94     57.94 o 
   0   6   5       11.41      -15.20     61.95 o 
   1   6   5        4.20      -62.80     62.80 o 
   2   6   5       34.92       24.30     60.90 o 
   3   6   5      147.84      121.79     63.71 o 
   4   6   5      120.40       64.01     67.09 o 
   5   6   5      144.11       71.45     72.65 o 
   6   6   5      437.21      435.50     86.56 o 
   7   6   5       85.06      156.27     77.21 o 
   8   6   5       34.50      136.21     80.92 o 
   9   6   5      173.09      259.71    143.29 o 
  -8   7   5      144.24      169.88     99.24 o 
  -7   7   5     1676.19     1575.51    139.08 o 
  -6   7   5     3284.18     3370.47    168.79 o 
  -5   7   5      751.95      791.40    105.77 o 
  -4   7   5     1350.80     1315.17    119.65 o 
  -3   7   5     3954.44     3761.67    143.68 o 
  -2   7   5     4507.95     4455.39    149.50 o 
  -1   7   5      734.02      664.43     84.26 o 
   0   7   5      843.58      917.80    115.00 o 
   1   7   5     4704.85     4381.54    165.42 o 
   2   7   5     1723.95     1579.09    129.19 o 
   3   7   5       38.41       70.49     74.83 o 
   4   7   5     2162.72     2261.49    135.95 o 
   5   7   5     3601.61     3589.05    164.27 o 
   6   7   5     2308.12     2265.30    140.91 o 
   7   7   5        0.02       30.06    112.73 o 
   8   7   5      957.17     1418.72    224.64 o 
  -6   8   5      919.57      589.40    121.73 o 
  -5   8   5     4053.52     4023.99    226.90 o 
  -4   8   5     2335.76     2357.34    182.20 o 
  -3   8   5      283.93      323.65     99.57 o 
  -2   8   5      421.68      495.95    108.16 o 
  -1   8   5     1968.15     2059.08    123.79 o 
   0   8   5     1445.61     1408.62    110.33 o 
   1   8   5       11.88       43.47     73.23 o 
   2   8   5     1190.79     1018.28    124.52 o 
   3   8   5     3135.66     3193.54    184.26 o 
   4   8   5     2356.22     2407.94    191.85 o 
   5   8   5      294.63      273.40     96.43 o 
   6   8   5      368.63      692.57    181.35 o 
  -3   9   5        0.22      -91.80    173.14 o 
  -2   9   5       50.57       38.91    186.68 o 
  -1   9   5        0.01      -59.29    121.94 o 
   0   9   5        2.57        2.90    211.99 o 
   1   9   5        5.72      -57.80    120.06 o 
   2   9   5        0.39      226.88    141.80 o 
   3   9   5       30.69      264.19    150.01 o 
 -12   0   6     2708.22     2743.18    193.29 o 
 -11   0   6     4661.52     4907.53    212.20 o 
 -10   0   6     4086.32     3925.40    299.64 o 
  -9   0   6     1603.17     1246.97    111.21 o 
  -8   0   6     9200.60     8538.53    372.78 o 
  -7   0   6    13076.18    12121.33    273.91 o 
  -6   0   6    14586.35    14582.35    291.68 o 
  -5   0   6      549.32      645.87    130.60 o 
  -4   0   6    11292.46    11290.08    272.40 o 
  -3   0   6    59290.49    62190.20   1209.01 o 
  -2   0   6    14540.33    14672.85    222.51 o 
  -1   0   6    21550.63    23360.08    255.14 o 
   0   0   6    66448.95    70878.57    934.04 o 
   1   0   6    56376.86    56092.92    914.70 o 
   2   0   6    30558.52    31043.63    355.48 o 
   3   0   6     1829.76     1861.74     61.48 o 
   4   0   6    29338.02    29286.99    355.88 o 
   5   0   6    12715.90    12159.76    187.20 o 
   6   0   6      898.23      993.69     63.18 o 
   7   0   6     1387.77     1436.01    185.08 o 
   8   0   6    12006.09    12073.85    315.85 o 
   9   0   6    11380.61    10975.25    313.96 o 
  10   0   6     2033.53     1876.22    299.64 o 
  11   0   6      327.85      278.79    126.87 o 
  12   0   6     2771.50     2800.88    243.29 o 
 -12   1   6      318.10      471.11     75.62 o 
 -11   1   6       67.05       79.38     51.49 o 
 -10   1   6      462.59      389.76     62.35 o 
  -9   1   6     3674.06     3771.16    132.28 o 
  -8   1   6     4421.64     4419.12    122.68 o 
  -7   1   6       11.66      -36.02     37.91 o 
  -6   1   6     2698.41     2614.96     85.98 o 
  -5   1   6     5755.98     5664.14    278.71 o 
  -4   1   6     2765.16     2736.10     74.47 o 
  -3   1   6      191.21      212.78     30.98 o 
  -2   1   6    28961.06    30262.29    261.83 o 
  -1   1   6     2169.27     2245.42     34.75 o 
   0   1   6     2948.57     3066.16     42.92 o 
   1   1   6       29.24       40.08     22.87 o 
   2   1   6     6536.90     6518.01     94.24 o 
   3   1   6     9847.58    10093.60    166.14 o 
   4   1   6     2739.94     2752.00     72.37 o 
   5   1   6      332.59      343.77     40.71 o 
   6   1   6     5117.10     4844.47    106.98 o 
   7   1   6     3407.32     3347.31     96.31 o 
   8   1   6      700.65      729.37     71.16 o 
   9   1   6      209.75      228.18     61.82 o 
  10   1   6     1609.25     1566.16    101.32 o 
  11   1   6     1383.21     1293.68    102.49 o 
  12   1   6      229.86       86.31     83.84 o 
 -12   2   6      364.84      543.40     75.64 o 
 -11   2   6     1461.57     1395.61     93.42 o 
 -10   2   6     2258.95     2565.88    112.34 o 
  -9   2   6      111.22      106.26     47.38 o 
  -8   2   6       41.70      -29.47     40.24 o 
  -7   2   6     5353.51     5202.82    128.60 o 
  -6   2   6     1568.57     1509.30     70.24 o 
  -5   2   6       13.65       -5.74     23.08 o 
  -4   2   6     7186.90     7115.62    118.00 o 
  -3   2   6     6324.40     6432.58    159.64 o 
  -2   2   6      781.45      839.26     35.63 o 
  -1   2   6     1206.62     1220.49     29.58 o 
   0   2   6     7411.93     7332.87     90.07 o 
   1   2   6    11727.06    11857.96    134.39 o 
   2   2   6     2870.01     2817.83     70.02 o 
   3   2   6      108.01       94.54     33.48 o 
   4   2   6     3621.54     3592.92     89.59 o 
   5   2   6     4742.66     4748.81    108.19 o 
   6   2   6      700.62      719.67     58.69 o 
   7   2   6     1314.11     1387.99     88.08 o 
   8   2   6     3329.95     3292.78    123.76 o 
   9   2   6     2065.83     2078.27    108.58 o 
  10   2   6      171.24      192.57     67.44 o 
  11   2   6      204.12      107.18     69.90 o 
 -12   3   6     1082.38     1185.03    101.69 o 
 -11   3   6        6.57        7.22     57.74 o 
 -10   3   6     3197.93     3339.63    125.07 o 
  -9   3   6     7811.41     7749.73    226.97 o 
  -8   3   6     8054.87     8278.97    171.54 o 
  -7   3   6      907.42      935.02     62.83 o 
  -6   3   6     6019.61     5911.63    106.81 o 
  -5   3   6    14472.36    14010.32    271.95 o 
  -4   3   6    11416.55    11754.39    166.60 o 
  -3   3   6      830.41      901.25     36.41 o 
  -2   3   6    25902.94    26355.78    241.78 o 
  -1   3   6    51336.46    52061.39    380.45 o 
   0   3   6     6501.75     6453.87     85.53 o 
   1   3   6     2102.03     2117.37     59.41 o 
   2   3   6    22831.92    22657.45    215.07 o 
   3   3   6    24797.93    25047.51    295.03 o 
   4   3   6     3705.72     3466.06     92.42 o 
   5   3   6     3057.38     3099.08    126.32 o 
   6   3   6    10137.14    10362.19    170.62 o 
   7   3   6     8462.00     8629.88    158.43 o 
   8   3   6     2015.53     1974.25     88.72 o 
   9   3   6      578.20      650.88     78.45 o 
  10   3   6     5108.19     5440.06    170.43 o 
  11   3   6     4243.63     4489.86    166.46 o 
 -11   4   6      172.41      199.92    113.35 o 
 -10   4   6      274.25      312.64     79.04 o 
  -9   4   6      152.69      108.45     49.73 o 
  -8   4   6     2780.82     2834.15    106.31 o 
  -7   4   6     7210.50     6877.32    148.98 o 
  -6   4   6     1614.13     1576.49     64.50 o 
  -5   4   6      536.90      588.54     49.24 o 
  -4   4   6     2510.63     2610.52     72.88 o 
  -3   4   6     4198.13     4318.99     72.22 o 
  -2   4   6      216.45      237.13     21.82 o 
  -1   4   6     3298.21     3457.47    108.97 o 
   0   4   6     4162.18     3871.56     97.60 o 
   1   4   6     5925.83     5870.73     92.20 o 
   2   4   6     5811.01     5710.13     92.05 o 
   3   4   6       72.10       63.31     33.81 o 
   4   4   6     2991.68     3205.73    101.16 o 
   5   4   6     2333.40     2211.72     88.20 o 
   6   4   6      556.36      536.43     57.42 o 
   7   4   6       81.68       74.34     49.52 o 
   8   4   6     1662.65     1807.13     88.71 o 
   9   4   6     2148.56     2441.03    156.49 o 
  10   4   6      458.52      494.96     92.96 o 
 -10   5   6      244.67      341.49    100.52 o 
  -9   5   6     1296.15     1221.41    107.64 o 
  -8   5   6     1156.42     1072.46     89.63 o 
  -7   5   6      480.99      465.21     63.52 o 
  -6   5   6      193.12      160.39     53.75 o 
  -5   5   6     3200.58     3178.00     90.97 o 
  -4   5   6      459.70      435.01     54.62 o 
  -3   5   6      124.79      180.66     40.07 o 
  -2   5   6     1711.22     1706.72     76.01 o 
  -1   5   6     3314.15     3246.13    120.30 o 
   0   5   6     1916.44     1900.18     93.59 o 
   1   5   6      698.48      684.14     65.77 o 
   2   5   6     1917.83     1900.92     87.87 o 
   3   5   6     2198.07     2297.02     96.47 o 
   4   5   6      281.26      332.97     69.08 o 
   5   5   6      487.65      528.72     63.66 o 
   6   5   6     2210.50     2288.77    114.32 o 
   7   5   6     1742.99     1719.96    106.06 o 
   8   5   6       37.70      125.84    108.80 o 
   9   5   6      566.63      770.00    102.71 o 
  10   5   6     1030.48     1124.68    175.38 o 
  -9   6   6       36.22       81.73     86.61 o 
  -8   6   6     2305.45     2356.86    195.07 o 
  -7   6   6     6412.02     6104.44    208.48 o 
  -6   6   6     6624.24     6530.45    208.78 o 
  -5   6   6      107.75      105.85     73.59 o 
  -4   6   6     2201.45     1893.09    133.57 o 
  -3   6   6     7240.73     6906.88    153.28 o 
  -2   6   6     1478.59     1540.05     95.83 o 
  -1   6   6     1084.47     1068.15     86.27 o 
   0   6   6    11992.63    11622.71    241.08 o 
   1   6   6    14005.52    13556.88    237.51 o 
   2   6   6     3441.28     3327.69    136.58 o 
   3   6   6      318.05      363.17     72.39 o 
   4   6   6     3982.50     3915.34    153.48 o 
   5   6   6     4136.92     4006.13    208.97 o 
   6   6   6      658.26      727.12     93.51 o 
   7   6   6      775.06      925.48    107.09 o 
   8   6   6     3717.24     4003.42    183.00 o 
   9   6   6     2912.65     4002.42    321.66 o 
  -8   7   6      277.88      299.08    104.64 o 
  -7   7   6        2.81      -51.37     82.42 o 
  -6   7   6     1066.98      943.37    116.32 o 
  -5   7   6     1847.76     1528.12    126.13 o 
  -4   7   6      182.82       99.58     59.25 o 
  -3   7   6      132.25       63.35     65.18 o 
  -2   7   6     1356.01     1503.40    103.21 o 
  -1   7   6     1926.44     1813.66    123.45 o 
   0   7   6      476.20      342.18     77.67 o 
   1   7   6      150.77      194.11     72.43 o 
   2   7   6      535.17      554.25    102.08 o 
   3   7   6     2305.63     2212.54    131.38 o 
   4   7   6      994.07     1185.13    109.54 o 
   5   7   6        3.44      -31.19     91.07 o 
   6   7   6      372.12      440.07     93.85 o 
   7   7   6      634.19      644.67    127.50 o 
  -6   8   6      658.17      596.69    121.86 o 
  -5   8   6      166.97      330.36    122.11 o 
  -4   8   6      174.25      167.68    122.59 o 
  -3   8   6      185.33      180.96    113.97 o 
  -2   8   6      352.09      344.06    138.53 o 
  -1   8   6       74.20       55.05     73.45 o 
   0   8   6      717.83      776.28    127.86 o 
   1   8   6      947.04      975.28    127.54 o 
   2   8   6      105.11       47.06     89.36 o 
   3   8   6       91.93      164.58    117.60 o 
   4   8   6      437.15      371.28    137.34 o 
   5   8   6      515.38      493.82    128.79 o 
  -3   9   6       54.60       82.84    182.84 o 
  -2   9   6     1318.41     1453.66    233.54 o 
  -1   9   6     2041.68     2200.01    237.74 o 
   0   9   6      657.21      644.96    104.04 o 
   1   9   6      109.76       18.92    149.81 o 
   2   9   6     2086.82     2474.00    238.82 o 
 -12   1   7     3157.85     3345.76    138.33 o 
 -11   1   7     3829.55     3940.21    137.18 o 
 -10   1   7     1249.45     1173.54     80.69 o 
  -9   1   7      523.92      459.07     57.79 o 
  -8   1   7     4459.28     4423.54    122.62 o 
  -7   1   7     3320.68     3149.58     99.19 o 
  -6   1   7      150.37      145.52     36.35 o 
  -5   1   7     7245.44     6827.06    121.57 o 
  -4   1   7    29204.69    29136.11    557.17 o 
  -3   1   7    41256.91    42524.81    364.94 o 
  -2   1   7     7181.48     7742.38     92.25 o 
  -1   1   7     6406.07     6348.44     55.66 o 
   0   1   7    16429.10    16517.63    132.13 o 
   1   1   7    13828.76    14301.85    149.09 o 
   2   1   7      343.26      366.17     35.38 o 
   3   1   7    25018.01    25509.33    253.98 o 
   4   1   7    29015.42    28264.72    248.55 o 
   5   1   7    12092.72    11524.25    163.65 o 
   6   1   7      207.86      224.47     44.60 o 
   7   1   7     4907.97     4865.41    110.47 o 
   8   1   7     7250.79     7330.41    172.62 o 
   9   1   7     2167.41     2156.70    108.66 o 
  10   1   7        7.18       87.33     59.23 o 
  11   1   7     1768.82     1768.15    187.22 o 
 -12   2   7      284.59      250.85     67.27 o 
 -11   2   7     1037.89     1038.58     86.32 o 
 -10   2   7     2401.02     2565.31    109.18 o 
  -9   2   7     4903.21     5182.12    140.84 o 
  -8   2   7      756.48      741.01     62.92 o 
  -7   2   7     4116.62     3867.19    181.94 o 
  -6   2   7     8786.60     8621.73    153.75 o 
  -5   2   7     9931.47     9989.54    167.29 o 
  -4   2   7     4463.50     4670.17     85.70 o 
  -3   2   7     6802.61     6575.98    108.07 o 
  -2   2   7    42363.75    43671.35    335.02 o 
  -1   2   7    15455.22    16032.45    133.38 o 
   0   2   7      203.10      166.40     23.24 o 
   1   2   7     7543.65     7658.11    104.80 o 
   2   2   7    20981.01    20835.11    223.24 o 
   3   2   7    16863.59    16539.90    189.94 o 
   4   2   7        6.78      -34.96     34.96 o 
   5   2   7    13319.32    12740.79    175.65 o 
   6   2   7    12695.14    12501.11    221.85 o 
   7   2   7     7248.58     6937.87    137.47 o 
   8   2   7      414.70      423.71     67.02 o 
   9   2   7     2604.21     2708.89    122.58 o 
  10   2   7     3309.04     3620.11    140.74 o 
  11   2   7     1121.16     1085.93    102.92 o 
 -12   3   7       14.21       36.35     63.19 o 
 -11   3   7       61.35       85.27     71.91 o 
 -10   3   7       44.86       42.99     52.26 o 
  -9   3   7      119.28      124.49     56.45 o 
  -8   3   7      149.80      165.34     52.46 o 
  -7   3   7       20.63        8.54     40.84 o 
  -6   3   7      110.61       65.40     34.00 o 
  -5   3   7        0.57      -29.37     30.84 o 
  -4   3   7       88.14       94.36     30.48 o 
  -3   3   7      394.04      434.99     29.67 o 
  -2   3   7       44.54       25.77     15.31 o 
  -1   3   7     1027.84     1120.98     36.35 o 
   0   3   7      200.89      233.29     28.71 o 
   1   3   7      318.82      376.36     35.02 o 
   2   3   7       30.45       49.40     30.79 o 
   3   3   7      145.78       87.07     39.36 o 
   4   3   7       69.26       32.27     40.46 o 
   5   3   7       17.04      103.87     47.35 o 
   6   3   7      291.75      279.92     54.06 o 
   7   3   7       26.19        6.60     44.88 o 
   8   3   7        0.04      -44.38     44.38 o 
   9   3   7       12.74       -1.12     59.57 o 
  10   3   7      182.72      117.80     65.93 o 
  11   3   7       59.52        1.19     82.66 o 
 -11   4   7       98.77      143.59     83.32 o 
 -10   4   7     3296.34     3431.93    118.78 o 
  -9   4   7     2106.41     2087.71    101.30 o 
  -8   4   7      374.89      386.71     54.74 o 
  -7   4   7      504.60      521.57     53.48 o 
  -6   4   7     6168.31     5897.56    109.61 o 
  -5   4   7     6817.57     6681.85    121.40 o 
  -4   4   7      976.41     1053.73     46.89 o 
  -3   4   7     3461.76     3351.46     61.87 o 
  -2   4   7    12825.14    12792.79    126.89 o 
  -1   4   7    14279.13    14432.56    160.13 o 
   0   4   7      196.76      212.96     36.87 o 
   1   4   7     6192.45     6002.03     97.69 o 
   2   4   7    16184.99    16100.78    179.78 o 
   3   4   7     5587.04     5649.94     97.69 o 
   4   4   7      307.48      327.65     55.68 o 
   5   4   7     5293.17     5369.57    134.40 o 
   6   4   7    10049.21    10093.19    171.33 o 
   7   4   7     3595.84     3785.25    116.80 o 
   8   4   7        0.68       26.45     48.94 o 
   9   4   7     1485.86     1774.66    152.09 o 
  10   4   7     2434.70     2692.38    132.29 o 
 -10   5   7      186.23      297.82     80.91 o 
  -9   5   7      763.63      700.43     86.41 o 
  -8   5   7     2444.96     2528.15    124.72 o 
  -7   5   7     3355.74     3316.12    123.64 o 
  -6   5   7       85.93       54.67     55.85 o 
  -5   5   7     1777.28     1793.09     89.12 o 
  -4   5   7    11963.80    12101.82    237.49 o 
  -3   5   7     8598.16     8680.50    145.06 o 
  -2   5   7      981.04     1128.71     64.51 o 
  -1   5   7     2207.39     2349.24    118.98 o 
   0   5   7     9719.80     9698.67    281.23 o 
   1   5   7     3550.76     3285.27    182.17 o 
   2   5   7       22.23      -28.73     48.46 o 
   3   5   7     5213.06     5113.80    130.48 o 
   4   5   7    11744.07    11606.73    222.50 o 
   5   5   7     5985.13     6096.28    147.47 o 
   6   5   7      255.84      155.52     67.90 o 
   7   5   7     1500.26     1619.53    150.50 o 
   8   5   7     3380.87     3941.22    206.71 o 
   9   5   7     1719.38     1970.60    120.68 o 
  -9   6   7       59.13       58.52     87.57 o 
  -8   6   7       43.74      -68.91     92.21 o 
  -7   6   7      176.72      199.07     83.06 o 
  -6   6   7       35.88      -46.64     76.00 o 
  -5   6   7        0.60      -56.41     72.41 o 
  -4   6   7      234.60      143.69     58.03 o 
  -3   6   7       99.62      128.32     58.82 o 
  -2   6   7      141.83       89.24     58.56 o 
  -1   6   7      126.67       96.32     61.15 o 
   0   6   7       26.79       21.15     61.00 o 
   1   6   7       30.22       54.05     62.51 o 
   2   6   7        1.72        2.17     56.75 o 
   3   6   7       52.57       73.44     60.33 o 
   4   6   7        6.07       40.13     61.96 o 
   5   6   7       32.02       61.58     70.56 o 
   6   6   7        7.57       30.18     77.56 o 
   7   6   7       49.04      101.04     76.60 o 
   8   6   7      269.13      463.29    125.60 o 
  -8   7   7     1328.51     1331.93    142.15 o 
  -7   7   7      948.42     1050.72    124.44 o 
  -6   7   7      336.48      132.32     91.80 o 
  -5   7   7      633.60      619.36    105.69 o 
  -4   7   7     2632.20     2693.77    125.42 o 
  -3   7   7     3284.96     3439.57    138.26 o 
  -2   7   7      389.85      428.48     79.20 o 
  -1   7   7      784.13      874.53    119.46 o 
   0   7   7     3718.73     3335.01    139.32 o 
   1   7   7     2423.55     2487.70    125.60 o 
   2   7   7      140.40       29.64    115.17 o 
   3   7   7     2288.82     2329.75    134.92 o 
   4   7   7     4147.33     4014.62    164.94 o 
   5   7   7     1698.29     1829.54    147.58 o 
   6   7   7        7.78       52.11     75.83 o 
   7   7   7      961.62     1045.23    119.73 o 
  -6   8   7     1902.43     1616.58    161.82 o 
  -5   8   7     1891.73     1849.15    174.33 o 
  -4   8   7       41.24     -108.48    108.48 o 
  -3   8   7      491.65      618.35     89.88 o 
  -2   8   7     3092.06     2996.40    142.16 o 
  -1   8   7     1744.13     1830.58    204.88 o 
   0   8   7      148.10      108.31     76.28 o 
   1   8   7      667.88      724.58    130.77 o 
   2   8   7     2030.98     2215.52    173.03 o 
   3   8   7     1282.46     1240.23    135.24 o 
   4   8   7        7.21      -31.82     81.69 o 
   5   8   7      821.36     1002.95    119.98 o 
  -2   9   7       19.36      -55.01    230.56 o 
  -1   9   7        4.34     -114.35    114.72 o 
   0   9   7       11.07      -70.61    189.05 o 
   1   9   7        2.11      -20.40    155.23 o 
   2   9   7       10.27      212.70    134.33 o 
 -12   0   8     4119.19     4157.65    210.06 o 
 -11   0   8     1310.95     1078.11    163.81 o 
 -10   0   8      858.92      967.89    144.04 o 
  -9   0   8     9004.93     8194.00    483.23 o 
  -8   0   8    17996.64    17121.79    358.50 o 
  -7   0   8     7687.94     7168.59    305.98 o 
  -6   0   8       17.87       11.94     45.39 o 
  -5   0   8     6974.17     6298.05    205.98 o 
  -4   0   8     7003.53     6336.46    152.32 o 
  -3   0   8    12691.73    13158.82    326.88 o 
  -2   0   8    15696.34    16834.06    159.14 o 
  -1   0   8    56769.63    58879.25    601.21 o 
   0   0   8    53242.44    55352.44    507.31 o 
   1   0   8    15386.76    15503.43    201.11 o 
   2   0   8    12198.62    13057.94    186.07 o 
   3   0   8    31750.38    30493.71    367.63 o 
   4   0   8    27014.63    26586.59    341.72 o 
   5   0   8     3212.18     3200.56     96.65 o 
   6   0   8     2440.94     2356.87    145.56 o 
   7   0   8     9943.12     9893.24    275.63 o 
   8   0   8     9408.17     9336.60    280.45 o 
   9   0   8      860.95      723.00    127.24 o 
  10   0   8     1074.78     1010.62    124.79 o 
  11   0   8     4108.40     4177.72    280.98 o 
 -12   1   8        4.71      -21.40     53.11 o 
 -11   1   8     1086.75     1070.16     85.82 o 
 -10   1   8     1166.78     1096.62     78.48 o 
  -9   1   8     2812.11     2769.14    105.97 o 
  -8   1   8     1887.99     1872.81     85.02 o 
  -7   1   8     1592.03     1551.50     78.20 o 
  -6   1   8     5865.49     5511.29    124.09 o 
  -5   1   8     1294.97     1188.07    109.33 o 
  -4   1   8      257.02      285.55     31.44 o 
  -3   1   8     8211.00     8150.57    117.53 o 
  -2   1   8     2746.02     2679.14     42.65 o 
  -1   1   8      302.35      309.12     15.02 o 
   0   1   8     1763.68     1792.00     41.82 o 
   1   1   8     8733.42     8318.27    105.98 o 
   2   1   8    17694.44    17991.54    190.17 o 
   3   1   8     2779.47     2755.65     58.98 o 
   4   1   8       70.07       28.89     22.44 o 
   5   1   8     4010.55     3767.83     92.88 o 
   6   1   8     2334.92     2195.04     79.84 o 
   7   1   8     1864.08     1972.52    125.06 o 
   8   1   8     2238.89     2136.65    107.21 o 
   9   1   8     1471.99     1379.18     96.65 o 
  10   1   8     1343.07     1357.34    118.81 o 
  11   1   8      137.70      147.90     69.41 o 
 -12   2   8      411.01      502.04     99.21 o 
 -11   2   8      654.88      704.20     75.73 o 
 -10   2   8       25.77       34.40     47.06 o 
  -9   2   8     2449.55     2484.42    100.54 o 
  -8   2   8     4205.17     4373.07    125.17 o 
  -7   2   8     2665.34     2493.19     92.38 o 
  -6   2   8        6.24        5.00     36.52 o 
  -5   2   8     1409.94     1312.99     63.08 o 
  -4   2   8     4665.47     4701.87     96.42 o 
  -3   2   8      761.47      850.14     42.98 o 
  -2   2   8     1180.64     1103.73     30.24 o 
  -1   2   8     7857.05     8305.78     82.68 o 
   0   2   8     7187.23     7659.60    297.43 o 
   1   2   8      372.91      294.39     33.16 o 
   2   2   8      391.63      357.47     38.73 o 
   3   2   8     8084.47     8116.49    125.89 o 
   4   2   8     6910.06     6593.00    121.12 o 
   5   2   8     1573.69     1577.20    103.17 o 
   6   2   8      602.86      564.14     57.52 o 
   7   2   8     3250.68     3219.99    112.89 o 
   8   2   8     1525.22     1512.65     94.02 o 
   9   2   8       66.88       70.69     59.95 o 
  10   2   8      762.51      935.44     90.14 o 
  11   2   8      770.07      917.30     98.22 o 
 -11   3   8     1922.93     2114.23    144.02 o 
 -10   3   8     7459.54     7321.71    179.37 o 
  -9   3   8     1526.86     1499.61     85.26 o 
  -8   3   8      155.82      240.55     83.16 o 
  -7   3   8    10640.83    10389.61    183.95 o 
  -6   3   8     8351.38     8040.27    129.94 o 
  -5   3   8     7282.39     6987.16    131.16 o 
  -4   3   8      418.02      401.79     32.73 o 
  -3   3   8    11911.34    12082.49    128.99 o 
  -2   3   8    21855.85    22300.37    179.73 o 
  -1   3   8     2321.59     2313.15     52.46 o 
   0   3   8     7193.26     6899.60    102.36 o 
   1   3   8    38834.44    38856.64    330.47 o 
   2   3   8    36236.97    35573.87    313.06 o 
   3   3   8     7759.74     7674.78    128.71 o 
   4   3   8     2817.82     2837.40    127.25 o 
   5   3   8     6566.35     6609.81    214.09 o 
   6   3   8     9494.40     9564.37    234.69 o 
   7   3   8      528.86      636.99     58.93 o 
   8   3   8     1319.84     1403.58     78.96 o 
   9   3   8     7441.68     7605.91    194.36 o 
  10   3   8     3101.21     3207.34    143.21 o 
  11   3   8      586.45      526.03    103.33 o 
 -11   4   8      283.32      265.47    119.28 o 
 -10   4   8      226.38      299.51     63.23 o 
  -9   4   8     1399.33     1316.47    101.47 o 
  -8   4   8     1918.93     1980.55    104.96 o 
  -7   4   8      791.73      813.98     87.47 o 
  -6   4   8      658.26      629.97     84.86 o 
  -5   4   8     1253.91     1250.59     62.60 o 
  -4   4   8     3400.47     3550.25     77.36 o 
  -3   4   8      501.39      500.22     27.41 o 
  -2   4   8      833.02      874.36     33.17 o 
  -1   4   8     6414.24     6658.74    134.28 o 
   0   4   8     7328.80     7085.61    112.27 o 
   1   4   8     3713.49     3599.09     84.44 o 
   2   4   8        3.06       21.47     37.30 o 
   3   4   8     2019.40     1989.06     68.39 o 
   4   4   8     2460.36     2398.98     94.38 o 
   5   4   8      793.12      853.38     64.57 o 
   6   4   8      481.48      472.30     58.22 o 
   7   4   8     1964.39     1985.50    119.96 o 
   8   4   8     1708.96     1813.72    130.81 o 
   9   4   8      614.11      648.02     83.78 o 
  10   4   8       96.28       89.85     67.67 o 
 -10   5   8      549.43      486.77    114.61 o 
  -9   5   8      957.71      846.58     88.93 o 
  -8   5   8        0.42       59.67     62.15 o 
  -7   5   8      720.94      743.47     73.71 o 
  -6   5   8     3410.20     3446.40    100.90 o 
  -5   5   8      108.12       55.11     45.83 o 
  -4   5   8       29.61       29.62     29.64 o 
  -3   5   8     1824.04     1943.58     64.85 o 
  -2   5   8      882.12      916.17     86.18 o 
  -1   5   8       62.62       78.83     64.41 o 
   0   5   8     1317.23     1360.53     97.69 o 
   1   5   8     3445.79     3410.59    137.88 o 
   2   5   8     3577.65     3573.78    173.54 o 
   3   5   8      635.57      619.89     65.38 o 
   4   5   8       14.45       -9.56     49.46 o 
   5   5   8     2886.09     2865.20    112.34 o 
   6   5   8      852.69      928.26     88.64 o 
   7   5   8        1.20       29.13     63.99 o 
   8   5   8      764.14      882.75    167.90 o 
   9   5   8      821.29     1040.44    202.08 o 
  -9   6   8     2623.56     2758.87    164.02 o 
  -8   6   8     3824.09     3891.36    180.32 o 
  -7   6   8     1189.50     1180.26    169.55 o 
  -6   6   8        2.06      -42.89     71.12 o 
  -5   6   8     3612.60     3210.40    148.33 o 
  -4   6   8     4527.96     4559.50    133.34 o 
  -3   6   8      883.80      908.13     82.38 o 
  -2   6   8     1103.28     1091.31     85.07 o 
  -1   6   8    10234.32     9857.89    201.36 o 
   0   6   8    13365.30    12874.73    233.15 o 
   1   6   8     2357.35     2339.54    143.66 o 
   2   6   8      320.85      282.05     59.93 o 
   3   6   8     5529.68     5502.10    168.42 o 
   4   6   8     4880.94     4668.99    164.99 o 
   5   6   8      354.47      475.38     84.59 o 
   6   6   8      743.18      862.28     99.86 o 
   7   6   8     3450.51     3764.70    166.74 o 
   8   6   8     2933.39     3316.10    167.16 o 
  -8   7   8      234.50      125.63    101.98 o 
  -7   7   8      627.41      561.58    112.06 o 
  -6   7   8      970.29      958.73    117.77 o 
  -5   7   8       91.93        0.20     88.03 o 
  -4   7   8        4.75       -7.77     81.54 o 
  -3   7   8     1396.70     1405.86    102.02 o 
  -2   7   8     1208.02     1240.86     99.54 o 
  -1   7   8      612.56      528.31     84.55 o 
   0   7   8       94.54       95.14     71.10 o 
   1   7   8     1024.11     1193.35     98.25 o 
   2   7   8     2186.19     2204.60    143.84 o 
   3   7   8      350.11      337.95     81.85 o 
   4   7   8        0.60       63.77     73.83 o 
   5   7   8      755.01      922.42    136.16 o 
   6   7   8      615.64      667.82    102.50 o 
   7   7   8      333.62      288.70     94.91 o 
  -6   8   8       18.26      -96.71     96.71 o 
  -5   8   8      311.06      335.37    145.58 o 
  -4   8   8      397.57      161.79    122.90 o 
  -3   8   8       53.46       81.62     80.50 o 
  -2   8   8      249.17      250.20     92.64 o 
  -1   8   8      660.93      638.71     98.56 o 
   0   8   8      429.83      318.36     86.72 o 
   1   8   8      215.48      135.51    120.95 o 
   2   8   8      114.10       70.20     92.25 o 
   3   8   8      409.51      376.11    105.68 o 
   4   8   8      390.45      406.06    104.70 o 
   5   8   8        8.99       33.74     89.52 o 
  -2   9   8     1834.29     1856.84    425.33 o 
  -1   9   8      243.14      169.00    138.53 o 
   0   9   8      132.46      172.55    259.95 o 
   1   9   8     2048.73     2184.59    511.96 o 
 -12   1   9     2388.10     2635.77    124.86 o 
 -11   1   9      370.48      343.62     61.12 o 
 -10   1   9      736.29      711.61     70.77 o 
  -9   1   9     6408.70     6100.17    148.90 o 
  -8   1   9     6629.32     6194.90    141.09 o 
  -7   1   9       57.14        5.98     46.75 o 
  -6   1   9     5502.36     5307.80    144.58 o 
  -5   1   9    18272.49    18690.15    262.18 o 
  -4   1   9    15381.16    14870.98    165.71 o 
  -3   1   9       46.89       46.73     20.93 o 
  -2   1   9    19483.13    20507.78    151.47 o 
  -1   1   9    28591.20    28663.49    196.38 o 
   0   1   9    21578.21    22304.55    186.95 o 
   1   1   9        4.22       30.64     23.12 o 
   2   1   9    23731.58    24288.15    243.47 o 
   3   1   9    31585.53    31321.21    270.98 o 
   4   1   9    11567.47    11314.36    132.08 o 
   5   1   9       16.35       -4.55     39.10 o 
   6   1   9     4379.78     4374.10    104.61 o 
   7   1   9     9300.42     9179.28    192.11 o 
   8   1   9     3626.86     3583.90    181.83 o 
   9   1   9       92.90      124.50     63.28 o 
  10   1   9     1911.86     2052.56    164.49 o 
  11   1   9     2127.07     2391.52    132.17 o 
 -12   2   9      498.59      498.54     76.16 o 
 -11   2   9     3402.02     3515.46    196.16 o 
 -10   2   9     4528.54     4671.98    142.02 o 
  -9   2   9      238.58      278.41     54.50 o 
  -8   2   9     2563.11     2408.11     94.92 o 
  -7   2   9     7799.44     7700.97    154.86 o 
  -6   2   9     8865.90     8612.31    155.98 o 
  -5   2   9      187.17      279.10     38.93 o 
  -4   2   9    13745.29    13664.97    175.39 o 
  -3   2   9    28630.08    28424.25    246.90 o 
  -2   2   9    19411.50    19819.65    152.93 o 
  -1   2   9      490.60      462.09     24.35 o 
   0   2   9     3525.28     4032.81    117.93 o 
   1   2   9    28561.20    29679.24    326.56 o 
   2   2   9    14052.14    14127.87    171.05 o 
   3   2   9     1648.59     1725.28     67.15 o 
   4   2   9    12742.10    12257.45    170.31 o 
   5   2   9    15008.76    14525.17    234.85 o 
   6   2   9    10578.48    10056.44    163.55 o 
   7   2   9       77.65       61.50     42.40 o 
   8   2   9     3532.16     3390.29    133.45 o 
   9   2   9     2923.67     3060.13    135.15 o 
  10   2   9     1377.61     1449.06    103.56 o 
  11   2   9       35.01       -2.23     69.00 o 
 -11   3   9       64.65       37.65     53.41 o 
 -10   3   9        2.50       -3.72     80.04 o 
  -9   3   9        5.66       16.10     46.12 o 
  -8   3   9       59.66       90.09     44.01 o 
  -7   3   9      737.68      642.80     56.30 o 
  -6   3   9       33.17       27.07     37.06 o 
  -5   3   9       54.24        0.68     29.43 o 
  -4   3   9      606.26      624.41     39.19 o 
  -3   3   9      126.51      159.60     21.61 o 
  -2   3   9      149.61      179.41     21.01 o 
  -1   3   9     1511.52     1654.56     49.24 o 
   0   3   9      625.94      698.48     56.05 o 
   1   3   9      174.64      245.99     40.42 o 
   2   3   9       74.17       70.67     34.90 o 
   3   3   9      114.43      170.10     44.82 o 
   4   3   9        5.42      -36.77     43.93 o 
   5   3   9      151.33      167.76     60.69 o 
   6   3   9       92.14      129.80     48.68 o 
   7   3   9       70.21      121.63     47.50 o 
   8   3   9      142.46      233.86     99.31 o 
   9   3   9        4.31        9.79     70.45 o 
  10   3   9       56.78       34.46     69.90 o 
 -11   4   9     1860.98     2056.98    152.53 o 
 -10   4   9     2666.12     2834.99    120.17 o 
  -9   4   9      488.12      491.35     65.95 o 
  -8   4   9     1184.46     1099.04     72.15 o 
  -7   4   9     6377.56     6421.25    181.38 o 
  -6   4   9     3423.52     3113.59    130.30 o 
  -5   4   9      343.48      399.77     38.59 o 
  -4   4   9     7914.13     7767.13    103.67 o 
  -3   4   9    17670.52    17475.99    151.98 o 
  -2   4   9     8738.23     8640.49     95.97 o 
  -1   4   9     1196.32     1194.86     50.82 o 
   0   4   9     9641.49     9486.48    137.41 o 
   1   4   9    14273.90    13739.97    164.49 o 
   2   4   9     4183.34     4226.96     96.46 o 
   3   4   9      327.09      301.17     47.85 o 
   4   4   9     7580.46     7586.15    143.10 o 
   5   4   9    12013.39    11648.19    181.62 o 
   6   4   9     3021.90     2965.95    103.08 o 
   7   4   9        5.67      -46.21     46.21 o 
   8   4   9     1231.50     1416.29    117.75 o 
   9   4   9     3165.86     3529.98    166.65 o 
  10   4   9      479.22      321.49     85.96 o 
 -10   5   9      544.25      606.73    162.76 o 
  -9   5   9     2174.78     2303.29    126.41 o 
  -8   5   9     1857.81     1894.43    111.17 o 
  -7   5   9       28.98       34.30     48.50 o 
  -6   5   9     5344.52     5201.89    147.07 o 
  -5   5   9     9944.31    10055.77    144.11 o 
  -4   5   9     7409.82     7689.73    160.96 o 
  -3   5   9      402.46      381.92     39.34 o 
  -2   5   9     2088.20     2027.49     85.09 o 
  -1   5   9     9418.53     9406.70    167.50 o 
   0   5   9     4010.70     4004.30    123.41 o 
   1   5   9      176.85      164.39     54.23 o 
   2   5   9     3533.84     3793.95    104.45 o 
   3   5   9    11910.23    11806.07    194.70 o 
   4   5   9     2880.47     2690.49    106.32 o 
   5   5   9        1.51      -12.56     51.46 o 
   6   5   9     3378.33     3586.85    139.57 o 
   7   5   9     4464.38     4940.27    160.50 o 
   8   5   9     2228.67     2601.55    132.57 o 
   9   5   9        4.31       18.55     74.68 o 
  -9   6   9      157.19      263.18     95.60 o 
  -8   6   9       38.33       56.86     98.02 o 
  -7   6   9        4.70      -71.67     71.67 o 
  -6   6   9      153.26      106.73     92.45 o 
  -5   6   9        1.28       48.13     56.06 o 
  -4   6   9      108.26       79.70     60.37 o 
  -3   6   9        3.23       -1.14     62.72 o 
  -2   6   9        0.25        0.65     62.18 o 
  -1   6   9      731.99      761.25     80.18 o 
   0   6   9      128.03       52.49     64.39 o 
   1   6   9        0.07      -38.72     61.84 o 
   2   6   9       74.12      -43.60     52.66 o 
   3   6   9       48.65       74.29     63.11 o 
   4   6   9       29.04       52.79     64.38 o 
   5   6   9       14.10      106.82     69.05 o 
   6   6   9      165.50      283.58     78.38 o 
   7   6   9       23.45       60.94     72.80 o 
   8   6   9       88.54      232.62     85.56 o 
  -8   7   9      826.18      990.02    130.29 o 
  -7   7   9       49.75      -74.42     85.19 o 
  -6   7   9     1271.61     1087.38    126.69 o 
  -5   7   9     4618.50     4484.90    193.68 o 
  -4   7   9     2650.05     2713.67    165.49 o 
  -3   7   9      467.20      456.24    119.75 o 
  -2   7   9     1705.60     1751.81    112.67 o 
  -1   7   9     4080.92     4171.21    177.49 o 
   0   7   9     2023.94     2042.75    119.27 o 
   1   7   9       39.03       24.43     68.24 o 
   2   7   9     2727.30     2645.46    153.61 o 
   3   7   9     2745.02     2852.35    142.07 o 
   4   7   9     1193.98     1249.49    128.94 o 
   5   7   9      161.80       96.68     80.35 o 
   6   7   9     1447.38     1741.84    131.17 o 
   7   7   9     1996.98     2075.47    220.16 o 
  -6   8   9      676.47      641.33    215.07 o 
  -5   8   9       35.43     -112.04    112.04 o 
  -4   8   9     1520.95     1588.29    148.16 o 
  -3   8   9     3178.94     3156.91    148.33 o 
  -2   8   9     2151.49     2142.96    167.18 o 
  -1   8   9      267.07      165.43     95.12 o 
   0   8   9      317.80      235.24    166.86 o 
   1   8   9     1844.80     1736.51    160.75 o 
   2   8   9      599.23      475.24    110.16 o 
   3   8   9        6.76     -104.75    104.75 o 
   4   8   9     1586.56     1685.03    288.01 o 
   5   8   9     2623.67     2867.58    322.68 o 
  -1   9   9        0.70      160.55    112.69 o 
   0   9   9       16.49      -80.72    345.54 o 
 -12   0  10     1175.24     1392.63    137.05 o 
 -11   0  10      536.29      627.61    102.69 o 
 -10   0  10     4548.38     4871.98    269.42 o 
  -9   0  10    12743.96    12167.69    305.52 o 
  -8   0  10     1279.53     1316.16    176.13 o 
  -7   0  10      110.65       90.30     70.90 o 
  -6   0  10    11919.59    11978.91    333.60 o 
  -5   0  10    25225.90    24801.18    472.78 o 
  -4   0  10     9541.51     9544.54    221.28 o 
  -3   0  10     7676.58     8456.36    227.62 o 
  -2   0  10    36798.60    37604.20    413.45 o 
  -1   0  10    44881.23    45516.28    485.34 o 
   0   0  10    14928.98    16130.21    172.82 o 
   1   0  10      273.94      177.43     33.08 o 
   2   0  10    53918.54    54464.30    603.00 o 
   3   0  10    34201.87    33379.61    407.21 o 
   4   0  10     2671.75     2528.41     91.38 o 
   5   0  10     4300.80     4427.91    178.52 o 
   6   0  10     5809.91     5706.70    215.42 o 
   7   0  10    18294.96    18272.53    399.06 o 
   8   0  10       13.66       53.92     88.52 o 
   9   0  10     1744.69     1758.09    234.71 o 
  10   0  10     3582.50     3831.20    210.64 o 
  11   0  10     2558.52     2481.88    186.32 o 
 -12   1  10      548.32      585.28     77.50 o 
 -11   1  10     1177.99     1239.05     87.94 o 
 -10   1  10      297.73      202.22     96.62 o 
  -9   1  10      298.67      357.96     56.77 o 
  -8   1  10     3097.23     2825.12    100.18 o 
  -7   1  10     4900.41     4755.19    130.61 o 
  -6   1  10     2410.63     2322.77    101.78 o 
  -5   1  10      524.29      562.85     55.80 o 
  -4   1  10     4557.39     4185.06     91.20 o 
  -3   1  10     7306.47     7644.65     92.46 o 
  -2   1  10      374.84      435.26     19.03 o 
  -1   1  10     1498.70     1464.09     38.77 o 
   0   1  10     3145.72     2848.68     49.81 o 
   1   1  10    26465.11    27540.22    259.92 o 
   2   1  10     1806.29     1730.73     60.80 o 
   3   1  10       15.35       19.61     24.11 o 
   4   1  10     4089.65     3971.85     77.12 o 
   5   1  10     5025.52     4772.92    107.74 o 
   6   1  10      730.50      739.73     57.48 o 
   7   1  10     1090.68     1130.86     84.63 o 
   8   1  10     3062.80     2901.89    129.37 o 
   9   1  10      957.68     1065.57     91.64 o 
  10   1  10      146.72      145.00     65.86 o 
  11   1  10      231.60      195.19     76.46 o 
 -12   2  10      149.55      222.11     64.13 o 
 -11   2  10       10.24       26.93     51.68 o 
 -10   2  10     1490.68     1292.97     85.32 o 
  -9   2  10     1337.60     1267.70     80.80 o 
  -8   2  10     1983.31     1851.66     86.54 o 
  -7   2  10      506.69      418.16     51.09 o 
  -6   2  10     2431.17     2215.01     98.90 o 
  -5   2  10     6216.02     6059.31    115.10 o 
  -4   2  10      717.71      753.88     51.41 o 
  -3   2  10     1496.75     1439.52     38.14 o 
  -2   2  10     8391.04     8796.29     87.57 o 
  -1   2  10     7757.40     8089.67    102.95 o 
   0   2  10     5033.79     5601.80     80.33 o 
   1   2  10      963.20      966.84     42.94 o 
   2   2  10     3667.95     3475.32     85.90 o 
   3   2  10     7734.60     7880.76    131.62 o 
   4   2  10      617.03      624.02     57.32 o 
   5   2  10      172.07      119.31     45.96 o 
   6   2  10     7804.75     8125.42    149.97 o 
   7   2  10      420.56      436.75     52.79 o 
   8   2  10      326.23      396.66     79.17 o 
   9   2  10      866.85      863.92     89.91 o 
  10   2  10      844.07      932.05     93.48 o 
  11   2  10      428.57      442.18    101.81 o 
 -11   3  10     3458.18     3669.02    139.38 o 
 -10   3  10      923.32      930.94     77.79 o 
  -9   3  10      915.78     1005.16     75.08 o 
  -8   3  10     7013.77     7039.48    158.40 o 
  -7   3  10    13364.88    12959.73    210.78 o 
  -6   3  10     5724.82     5447.48    125.16 o 
  -5   3  10       62.11       59.20     42.12 o 
  -4   3  10    12752.38    13242.32    182.37 o 
  -3   3  10    16138.48    16194.38    148.74 o 
  -2   3  10     3206.85     3340.54     57.02 o 
  -1   3  10     4748.53     4651.58    125.21 o 
   0   3  10    36756.05    37073.85    340.54 o 
   1   3  10    34781.99    34395.00    439.16 o 
   2   3  10    10900.34    10987.11    144.56 o 
   3   3  10     2719.31     2726.54     92.36 o 
   4   3  10    12224.80    11917.46    178.65 o 
   5   3  10    10990.55    10850.87    180.72 o 
   6   3  10      664.71      697.75     61.75 o 
   7   3  10     2450.08     2521.63     98.83 o 
   8   3  10     5859.98     5790.19    168.22 o 
   9   3  10     4250.68     4448.30    155.68 o 
  10   3  10      163.63       82.63     82.56 o 
 -11   4  10       11.95      -50.28     56.63 o 
 -10   4  10     1652.65     1568.79    101.90 o 
  -9   4  10     1540.25     1496.38    187.97 o 
  -8   4  10      530.21      439.02     57.06 o 
  -7   4  10      439.59      444.86     66.49 o 
  -6   4  10     1120.73     1093.56     62.52 o 
  -5   4  10     5100.85     5083.51    104.59 o 
  -4   4  10      345.33      349.68     28.91 o 
  -3   4  10     1322.18     1368.09     45.27 o 
  -2   4  10     2505.92     2514.98     62.47 o 
  -1   4  10      893.24      894.40     52.44 o 
   0   4  10     1442.71     1481.16     63.28 o 
   1   4  10      291.36      310.23     61.91 o 
   2   4  10     4468.61     4309.71    100.51 o 
   3   4  10     8741.86     8621.33    139.69 o 
   4   4  10      455.98      461.78     59.05 o 
   5   4  10      223.69      226.80     53.90 o 
   6   4  10     2580.73     2644.15    100.12 o 
   7   4  10     1679.95     1709.01     95.83 o 
   8   4  10      198.40      190.30     55.30 o 
   9   4  10      711.66      787.97     91.16 o 
  10   4  10      351.01      228.21     98.72 o 
 -10   5  10      415.20      440.51     90.01 o 
  -9   5  10        0.31       30.99     69.27 o 
  -8   5  10     1045.81     1038.16     86.46 o 
  -7   5  10     1580.21     1510.30     93.39 o 
  -6   5  10     1249.13     1197.72     83.07 o 
  -5   5  10       61.15       68.54     31.90 o 
  -4   5  10     1451.55     1567.02     61.23 o 
  -3   5  10     1928.59     1867.44     68.61 o 
  -2   5  10     1228.55     1158.10     70.20 o 
  -1   5  10      982.17     1038.01     71.80 o 
   0   5  10     4589.61     4373.35    128.07 o 
   1   5  10     2752.95     2798.76    108.08 o 
   2   5  10      690.50      669.18     66.03 o 
   3   5  10      157.66      194.13     55.67 o 
   4   5  10     3471.52     3445.83    116.96 o 
   5   5  10     1212.79     1251.20     82.59 o 
   6   5  10        4.43       37.29     64.12 o 
   7   5  10      429.87      431.83     77.27 o 
   8   5  10      982.04     1168.63    103.28 o 
   9   5  10      244.46      464.68    113.87 o 
  -9   6  10     3149.67     3197.13    176.89 o 
  -8   6  10     1101.32      952.89    116.09 o 
  -7   6  10       65.64       65.31     93.59 o 
  -6   6  10     4004.75     3831.55    197.85 o 
  -5   6  10     4635.77     4638.34    149.31 o 
  -4   6  10     2493.73     2474.25    115.13 o 
  -3   6  10      708.29      699.64    114.08 o 
  -2   6  10     5858.37     5705.84    180.17 o 
  -1   6  10     8246.09     7895.38    231.02 o 
   0   6  10     1235.60     1202.01     91.26 o 
   1   6  10     1499.87     1410.74    155.20 o 
   2   6  10    11011.61    10652.09    227.71 o 
   3   6  10     6253.48     6144.66    178.96 o 
   4   6  10     2933.99     2755.78    134.57 o 
   5   6  10     1036.45      959.17     98.31 o 
   6   6  10     3266.39     3522.16    156.85 o 
   7   6  10     1906.28     2197.95    136.39 o 
   8   6  10       41.59       68.65     83.48 o 
  -7   7  10      818.08      492.78    113.16 o 
  -6   7  10      351.86      312.82    102.72 o 
  -5   7  10      129.62       53.45     65.43 o 
  -4   7  10      860.70      808.80    187.16 o 
  -3   7  10      256.39      236.51     75.56 o 
  -2   7  10       81.06      -30.84     72.43 o 
  -1   7  10      338.51      360.03     90.48 o 
   0   7  10     1482.14     1618.53    111.00 o 
   1   7  10     1398.86     1443.83    116.88 o 
   2   7  10     1128.09     1125.37    114.20 o 
   3   7  10       61.83       70.35     72.68 o 
   4   7  10      726.59      718.90    109.34 o 
   5   7  10      873.72     1033.30    112.91 o 
   6   7  10      111.33      132.08     84.25 o 
  -5   8  10      637.04      461.40    211.22 o 
  -4   8  10      203.01      -43.23    176.01 o 
  -3   8  10       27.77     -127.11    127.11 o 
  -2   8  10      804.75      802.16    146.68 o 
  -1   8  10      648.86      680.20     96.23 o 
   0   8  10       62.84      -76.37    123.99 o 
   1   8  10      606.20      347.69    119.77 o 
   2   8  10      628.59      676.92    146.35 o 
   3   8  10     1241.28     1074.24    131.58 o 
   4   8  10       10.12      -70.50    151.34 o 
 -12   1  11      369.99      404.26     85.72 o 
 -11   1  11      813.89      931.23     84.88 o 
 -10   1  11     5510.31     5293.42    148.72 o 
  -9   1  11     3353.34     3277.51    112.71 o 
  -8   1  11        5.33      -40.22     40.22 o 
  -7   1  11     4104.99     3995.06    141.16 o 
  -6   1  11    15213.27    14584.81    209.02 o 
  -5   1  11    12109.40    12067.63    174.27 o 
  -4   1  11       73.24       73.85     25.96 o 
  -3   1  11    12645.22    12536.71    118.12 o 
  -2   1  11    28282.52    28426.30    215.02 o 
  -1   1  11    17160.47    17202.40    171.00 o 
   0   1  11     4687.24     5102.58     69.77 o 
   1   1  11     3814.53     3411.69     75.22 o 
   2   1  11    15688.23    15120.14    179.14 o 
   3   1  11     4002.80     3883.59     77.77 o 
   4   1  11      352.36      360.12     36.97 o 
   5   1  11     8246.28     7903.92    138.59 o 
   6   1  11    19555.78    18878.31    236.94 o 
   7   1  11     7275.79     7107.59    171.32 o 
   8   1  11       34.11      -48.41     57.28 o 
   9   1  11     1745.08     1670.52    105.81 o 
  10   1  11     2142.37     2078.41    120.20 o 
  11   1  11      411.82      348.22     82.20 o 
 -12   2  11     2850.51     2820.09    141.62 o 
 -11   2  11     2941.45     3101.01    127.72 o 
 -10   2  11      340.19      363.67     58.73 o 
  -9   2  11     1763.85     1865.63    122.37 o 
  -8   2  11     6473.18     6391.81    148.12 o 
  -7   2  11     2820.95     2644.68    136.20 o 
  -6   2  11      116.36      104.21     49.63 o 
  -5   2  11     8695.00     8584.96    129.62 o 
  -4   2  11    30487.50    30277.43    294.02 o 
  -3   2  11    19491.12    19860.69    160.70 o 
  -2   2  11      119.62      104.83     20.17 o 
  -1   2  11     3091.01     3114.63     59.15 o 
   0   2  11    11234.34    10802.22    121.04 o 
   1   2  11     9824.87    10056.88    124.65 o 
   2   2  11      137.27      161.59     45.04 o 
   3   2  11     8404.17     8169.40    137.79 o 
   4   2  11    19219.37    18727.10    230.29 o 
   5   2  11     6001.81     5640.73    124.68 o 
   6   2  11      689.69      673.65     57.07 o 
   7   2  11     3883.10     3848.90    123.01 o 
   8   2  11     8522.02     8004.93    193.56 o 
   9   2  11      906.86      898.60     90.47 o 
  10   2  11      183.21      212.08     75.88 o 
 -11   3  11       32.21       89.85     65.69 o 
 -10   3  11      113.46      172.24     54.47 o 
  -9   3  11       35.48       57.64     84.99 o 
  -8   3  11       52.47       59.37     57.74 o 
  -7   3  11      118.31       92.35     43.93 o 
  -6   3  11        1.79      -16.86     31.69 o 
  -5   3  11       12.89      -31.36     31.36 o 
  -4   3  11       69.25       52.28     27.16 o 
  -3   3  11      129.26      114.82     23.86 o 
  -2   3  11       74.79       44.76     21.64 o 
  -1   3  11      620.58      636.83     40.91 o 
   0   3  11      101.12      115.50     32.14 o 
   1   3  11      151.15      166.21     43.72 o 
   2   3  11      698.17      680.52     57.93 o 
   3   3  11        0.44      -15.57     45.02 o 
   4   3  11       53.44      113.93     51.07 o 
   5   3  11     1288.21     1391.71     73.71 o 
   6   3  11        0.09      -29.36     56.02 o 
   7   3  11       78.73       64.87     47.78 o 
   8   3  11      133.11       75.11     65.79 o 
   9   3  11       13.42       39.88     84.88 o 
  10   3  11       29.99       12.11     69.72 o 
 -11   4  11     2226.54     2342.50    126.37 o 
 -10   4  11      307.94      306.46     99.02 o 
  -9   4  11      844.16      797.65     70.74 o 
  -8   4  11     3312.19     3467.10    116.35 o 
  -7   4  11     2478.27     2486.24     96.17 o 
  -6   4  11        5.88      -28.15     28.15 o 
  -5   4  11     6201.42     6152.70    100.65 o 
  -4   4  11    14519.33    14620.06    147.37 o 
  -3   4  11    10005.16     9986.47    112.34 o 
  -2   4  11     1890.56     1884.44     61.47 o 
  -1   4  11     3402.50     3285.44     90.43 o 
   0   4  11     9779.79     9336.67    174.18 o 
   1   4  11     4721.39     4631.62    102.62 o 
   2   4  11        9.14       14.96     43.97 o 
   3   4  11     6326.17     6141.71    121.21 o 
   4   4  11     7818.02     7543.55    147.13 o 
   5   4  11     6706.25     6651.42    140.87 o 
   6   4  11      120.67       94.57     51.96 o 
   7   4  11     3146.99     3189.10    111.60 o 
   8   4  11     2588.40     2732.02    145.70 o 
   9   4  11      913.80     1022.37     98.68 o 
 -10   5  11     2559.23     2587.14    153.82 o 
  -9   5  11     1852.84     1964.68    144.55 o 
  -8   5  11       15.99       32.92     53.30 o 
  -7   5  11     1761.00     1803.83    102.53 o 
  -6   5  11     4718.92     4837.52    119.05 o 
  -5   5  11     3694.61     3592.09     89.13 o 
  -4   5  11       58.22       31.84     34.69 o 
  -3   5  11     5963.24     5942.38    113.05 o 
  -2   5  11     7927.65     7929.17    154.77 o 
  -1   5  11     6798.65     6900.62    148.45 o 
   0   5  11      126.53       70.03     55.14 o 
   1   5  11     2320.31     2301.74    107.98 o 
   2   5  11     6897.11     6649.47    145.96 o 
   3   5  11     3571.66     3302.26    111.77 o 
   4   5  11      422.25      404.68     63.53 o 
   5   5  11     2492.47     2476.42    106.57 o 
   6   5  11     6128.10     6040.08    175.37 o 
   7   5  11     1712.68     2060.99    117.53 o 
   8   5  11        0.51      -15.13     64.13 o 
   9   5  11     1587.26     1685.97    170.91 o 
  -9   6  11       84.60      161.36    180.75 o 
  -8   6  11        7.84      -16.22     94.20 o 
  -7   6  11       53.49       66.42     92.52 o 
  -6   6  11        1.93      -12.83     87.57 o 
  -5   6  11        4.15      -27.06     55.22 o 
  -4   6  11       62.35        7.84     63.96 o 
  -3   6  11       49.16       15.36     73.25 o 
  -2   6  11       43.40      -12.11     60.99 o 
  -1   6  11       18.12       39.74     67.13 o 
   0   6  11        6.24      -63.65     63.65 o 
   1   6  11        0.45      -57.85     95.08 o 
   2   6  11       22.93       59.15     61.25 o 
   3   6  11       11.68      -59.21     59.21 o 
   4   6  11      100.05      140.61     67.38 o 
   5   6  11      149.31       87.26     70.84 o 
   6   6  11       87.87      190.11     74.76 o 
   7   6  11       34.66      201.18     76.13 o 
   8   6  11       40.85       72.32     79.83 o 
  -7   7  11      599.15      401.68    112.59 o 
  -6   7  11     1812.72     1671.60    141.13 o 
  -5   7  11     1347.98     1413.58    157.06 o 
  -4   7  11       25.75      -64.93     64.93 o 
  -3   7  11     1231.03     1364.24    257.88 o 
  -2   7  11     4622.04     4517.80    159.60 o 
  -1   7  11     2839.45     2940.68    135.01 o 
   0   7  11      107.79       12.05    122.15 o 
   1   7  11     1857.63     1726.98    132.59 o 
   2   7  11     2168.49     2056.14    140.67 o 
   3   7  11     2052.42     2021.62    133.79 o 
   4   7  11        9.00       61.73     73.43 o 
   5   7  11     1922.43     2138.31    146.39 o 
   6   7  11     1391.72     1624.88    141.49 o 
  -5   8  11     1261.86     1059.74    280.04 o 
  -4   8  11     1907.42     1920.17    199.37 o 
  -3   8  11     1449.22     1485.72    151.19 o 
  -2   8  11       24.24     -103.72    129.16 o 
  -1   8  11      832.14      918.88    221.96 o 
   0   8  11     1475.51     1320.08    148.44 o 
   1   8  11     1074.02      908.50    241.05 o 
   2   8  11        1.11     -126.99    181.16 o 
   3   8  11      517.98      645.42    138.41 o 
   4   8  11     2103.16     2253.56    149.76 o 
 -12   0  12       26.00      -82.84     85.08 o 
 -11   0  12     3244.28     3102.38    215.68 o 
 -10   0  12     5380.76     4948.48    214.56 o 
  -9   0  12     1450.87     1232.89    132.10 o 
  -8   0  12     1190.74      967.21    114.18 o 
  -7   0  12    15740.50    14952.21    697.42 o 
  -6   0  12    19977.63    19390.82    355.95 o 
  -5   0  12     6414.94     6114.46    249.27 o 
  -4   0  12      326.36      355.28    109.33 o 
  -3   0  12    20727.77    21461.13    462.73 o 
  -2   0  12    26765.40    26695.19    319.32 o 
  -1   0  12     1023.02     1039.38     53.35 o 
   0   0  12     6723.09     6672.72    111.58 o 
   1   0  12    38760.70    37379.50    433.76 o 
   2   0  12    21950.89    20669.63    282.81 o 
   3   0  12     4333.04     4105.36    115.54 o 
   4   0  12     1213.02     1175.18    120.38 o 
   5   0  12     5626.74     5649.38    138.86 o 
   6   0  12     6384.20     6092.42    231.41 o 
   7   0  12     1379.03     1166.82    148.89 o 
   8   0  12     1842.22     2035.26    200.01 o 
   9   0  12     6252.53     5924.20    245.61 o 
  10   0  12     3326.86     3595.50    270.53 o 
 -12   1  12      560.21      631.38     96.65 o 
 -11   1  12      317.96      310.26     74.36 o 
 -10   1  12      145.44      179.38     57.63 o 
  -9   1  12     3018.58     2914.23    119.86 o 
  -8   1  12     3011.30     2833.39    123.74 o 
  -7   1  12     1142.75     1137.07     75.19 o 
  -6   1  12      320.00      260.65     43.33 o 
  -5   1  12     4525.21     4518.32    101.87 o 
  -4   1  12     5777.01     5759.46    109.55 o 
  -3   1  12       50.24       55.87     17.93 o 
  -2   1  12     1698.36     1639.73     37.84 o 
  -1   1  12     6147.35     6068.93     90.50 o 
   0   1  12     4258.90     4046.15     61.98 o 
   1   1  12     2660.51     2760.42     70.41 o 
   2   1  12      630.81      580.51     45.95 o 
   3   1  12     2986.10     2896.09     71.96 o 
   4   1  12     3634.29     3526.91     79.92 o 
   5   1  12      106.85      163.79     45.45 o 
   6   1  12      179.98      201.79     59.73 o 
   7   1  12     4707.38     4581.40    145.78 o 
   8   1  12     1304.39     1140.50     92.53 o 
   9   1  12       36.20       93.99     63.04 o 
  10   1  12      330.53      340.46     80.22 o 
 -11   2  12      372.38      301.10    144.04 o 
 -10   2  12     1325.56     1388.64     86.24 o 
  -9   2  12      582.94      623.22     63.43 o 
  -8   2  12      297.14      307.81     60.34 o 
  -7   2  12     2867.67     2641.29    156.35 o 
  -6   2  12     5475.69     5136.43    120.53 o 
  -5   2  12     1692.62     1714.30     66.83 o 
  -4   2  12      966.09      955.94     40.60 o 
  -3   2  12     3533.80     3532.84     58.97 o 
  -2   2  12     2266.00     2233.24     49.54 o 
  -1   2  12     1065.41     1074.64     43.91 o 
   0   2  12     2464.17     2353.35     58.55 o 
   1   2  12     4051.89     3860.37     78.81 o 
   2   2  12     4899.40     4939.55    107.64 o 
   3   2  12      921.67      931.31     62.00 o 
   4   2  12       18.22       20.29     43.60 o 
   5   2  12     2504.12     2371.36     90.68 o 
   6   2  12     1988.96     1948.55     81.48 o 
   7   2  12       19.83       53.35     64.23 o 
   8   2  12      503.12      539.90     78.55 o 
   9   2  12     1234.55     1299.07    109.87 o 
  10   2  12      394.38      439.50    108.06 o 
 -11   3  12      912.52      865.59     95.20 o 
 -10   3  12      553.57      634.57     84.91 o 
  -9   3  12     6360.11     6306.18    158.25 o 
  -8   3  12     9254.45     8725.52    191.73 o 
  -7   3  12     2782.21     2562.43    206.73 o 
  -6   3  12      348.72      292.72     45.12 o 
  -5   3  12    10986.48    10734.45    153.03 o 
  -4   3  12    14589.49    14304.79    137.66 o 
  -3   3  12     2943.86     3012.48     58.88 o 
  -2   3  12     4401.30     4334.75     69.58 o 
  -1   3  12    18393.33    18967.43    204.34 o 
   0   3  12    21849.55    23357.24    732.26 o 
   1   3  12     2699.84     2741.71     93.76 o 
   2   3  12     2421.01     2470.52     93.31 o 
   3   3  12    12075.68    11873.99    178.05 o 
   4   3  12     4187.47     4343.01    117.73 o 
   5   3  12     2705.86     2742.57     97.64 o 
   6   3  12     1336.84     1440.58     77.81 o 
   7   3  12     5028.42     5214.47    131.97 o 
   8   3  12     4818.45     5098.26    193.68 o 
   9   3  12       78.31       52.69     66.80 o 
  10   3  12      717.60      782.15     95.48 o 
 -10   4  12     1059.81      971.82     86.98 o 
  -9   4  12      172.02      199.81     82.67 o 
  -8   4  12      363.94      475.94    113.97 o 
  -7   4  12     2576.89     2461.92    120.32 o 
  -6   4  12     2754.31     2795.65     82.34 o 
  -5   4  12      462.47      464.65     37.09 o 
  -4   4  12      359.11      413.68     33.37 o 
  -3   4  12     2920.03     2991.48     63.80 o 
  -2   4  12     1516.78     1484.26     63.55 o 
  -1   4  12      344.03      364.27     50.15 o 
   0   4  12     1122.24     1190.07     72.19 o 
   1   4  12     3443.61     3214.54    103.10 o 
   2   4  12     3649.30     3514.04    111.63 o 
   3   4  12      740.59      672.43     57.45 o 
   4   4  12       16.09      -24.89     46.99 o 
   5   4  12     1056.48     1130.25     74.56 o 
   6   4  12     1410.26     1394.03     79.98 o 
   7   4  12      233.03      242.10     61.15 o 
   8   4  12      227.33      262.39     67.58 o 
   9   4  12     1551.08     1560.72    128.14 o 
 -10   5  12        4.40       29.07     67.26 o 
  -9   5  12      442.61      465.05     81.60 o 
  -8   5  12     1480.48     1527.44    100.38 o 
  -7   5  12      723.80      610.77     73.12 o 
  -6   5  12      195.84      197.90     40.19 o 
  -5   5  12     1505.31     1669.13     68.36 o 
  -4   5  12     2130.24     2263.41     75.84 o 
  -3   5  12      381.43      448.82     56.74 o 
  -2   5  12      147.40      241.67     58.54 o 
  -1   5  12     2059.38     2110.59     93.00 o 
   0   5  12     1495.53     1431.65     85.73 o 
   1   5  12      324.69      306.35     54.65 o 
   2   5  12      474.84      404.05     63.18 o 
   3   5  12      354.89      371.89     71.89 o 
   4   5  12     2561.33     2483.46    105.18 o 
   5   5  12       15.53       62.89     56.59 o 
   6   5  12      680.38      672.33     83.99 o 
   7   5  12      781.28      855.38     90.02 o 
   8   5  12      114.55      129.69     71.01 o 
  -8   6  12      423.75      381.02    128.89 o 
  -7   6  12     3139.54     2869.73    182.75 o 
  -6   6  12     5330.82     5055.03    160.94 o 
  -5   6  12     1870.25     1751.73    107.34 o 
  -4   6  12      677.80      728.53    105.51 o 
  -3   6  12     3483.90     3355.64    149.63 o 
  -2   6  12     5214.49     5093.92    237.21 o 
  -1   6  12      705.99      691.86     92.10 o 
   0   6  12     2018.05     2031.50    142.29 o 
   1   6  12     7530.40     7251.98    226.60 o 
   2   6  12     4777.15     4759.37    158.53 o 
   3   6  12     1090.39     1034.27     94.16 o 
   4   6  12      221.56      250.10     72.74 o 
   5   6  12     2211.50     2312.72    131.39 o 
   6   6  12     1947.91     2077.22    130.52 o 
   7   6  12       82.15      106.71     76.32 o 
  -7   7  12      138.63       44.75    104.97 o 
  -6   7  12       53.43      -83.80     83.80 o 
  -5   7  12      520.20      321.44    133.19 o 
  -4   7  12      568.95      491.46     92.00 o 
  -3   7  12        4.68      -65.55     65.55 o 
  -2   7  12      372.21      253.09     80.27 o 
  -1   7  12     1348.28     1271.68    134.21 o 
   0   7  12     1159.42     1087.28    122.15 o 
   1   7  12      528.95      524.14     99.23 o 
   2   7  12      358.90      223.74    163.63 o 
   3   7  12      206.64      225.78     80.48 o 
   4   7  12      863.14      853.30    123.42 o 
   5   7  12      389.49      331.35     91.56 o 
   6   7  12       18.88       67.00     81.14 o 
  -5   8  12      119.47     -267.63    267.63 o 
  -4   8  12        0.52     -135.78    139.17 o 
  -3   8  12      521.15      416.47    213.19 o 
  -2   8  12      432.46      254.71    174.51 o 
  -1   8  12       46.42       27.68    107.29 o 
   0   8  12       72.06      -77.12    109.23 o 
   1   8  12      266.00      170.30    154.48 o 
   2   8  12      469.30      394.00    150.74 o 
   3   8  12       60.68     -101.97    231.73 o 
 -11   1  13     3284.29     3305.95    161.22 o 
 -10   1  13     2891.53     2558.72    143.29 o 
  -9   1  13      200.82      267.40     77.24 o 
  -8   1  13     2316.68     2089.16     98.29 o 
  -7   1  13     9043.01     8338.10    165.56 o 
  -6   1  13     5448.29     5234.88    118.41 o 
  -5   1  13       86.79        5.29     33.15 o 
  -4   1  13    12257.35    12515.90    126.87 o 
  -3   1  13    27111.61    27155.43    200.69 o 
  -2   1  13    16818.82    16631.18    156.47 o 
  -1   1  13      501.91      498.01     37.54 o 
   0   1  13     8184.59     8094.60     94.09 o 
   1   1  13    14639.14    14135.77    167.65 o 
   2   1  13     4453.02     4541.96     99.59 o 
   3   1  13      638.37      600.32     52.32 o 
   4   1  13     8170.20     7933.17    141.08 o 
   5   1  13     5336.97     5335.97    120.19 o 
   6   1  13     1140.98     1089.40     65.83 o 
   7   1  13      193.87      219.53     69.63 o 
   8   1  13     3399.14     3235.43    136.36 o 
   9   1  13     3437.69     3647.17    148.50 o 
  10   1  13      647.99      810.62     95.62 o 
 -11   2  13       74.33       71.58     67.80 o 
 -10   2  13     1582.41     1499.97    107.11 o 
  -9   2  13     3930.76     3609.04    145.86 o 
  -8   2  13     4013.82     3783.43    144.77 o 
  -7   2  13       21.83       16.23     45.51 o 
  -6   2  13     7790.41     7679.10    148.55 o 
  -5   2  13    15979.60    15581.47    224.40 o 
  -4   2  13     7728.52     7698.06     92.38 o 
  -3   2  13       67.23       17.37     21.21 o 
  -2   2  13     8268.59     8311.53     96.19 o 
  -1   2  13    18749.28    18917.03    196.36 o 
   0   2  13     9183.16     9167.04    114.33 o 
   1   2  13       27.99       19.19     31.12 o 
   2   2  13     7991.33     7796.98    133.61 o 
   3   2  13    10062.20    10112.48    161.43 o 
   4   2  13     1426.64     1440.23     75.59 o 
   5   2  13      311.91      421.44     54.99 o 
   6   2  13     4459.34     4425.85    116.57 o 
   7   2  13     5611.58     5333.78    162.73 o 
   8   2  13     1364.14     1354.42    100.17 o 
   9   2  13        4.16       33.55     74.76 o 
  10   2  13     1447.36     1466.84    114.84 o 
 -11   3  13       10.61       83.06     67.14 o 
 -10   3  13        1.25       59.44     77.62 o 
  -9   3  13        3.11       30.59     49.66 o 
  -8   3  13        0.54      -43.66     43.66 o 
  -7   3  13       18.27      -43.11     43.65 o 
  -6   3  13       59.14        2.21     32.21 o 
  -5   3  13       51.49       62.49     28.30 o 
  -4   3  13        6.30      -23.03     23.03 o 
  -3   3  13        2.50      -23.44     23.44 o 
  -2   3  13       10.52       -5.49     25.21 o 
  -1   3  13       12.93      -26.16     33.33 o 
   0   3  13       11.73        7.96     37.39 o 
   1   3  13       59.49      123.27     38.58 o 
   2   3  13       42.76       27.78     40.30 o 
   3   3  13        7.59       12.39     47.56 o 
   4   3  13      654.62      664.50     63.75 o 
   5   3  13       38.14       64.74     46.99 o 
   6   3  13      202.15      176.16     50.63 o 
   7   3  13      668.23      762.73     68.47 o 
   8   3  13       73.54       12.07     64.13 o 
   9   3  13        4.78      -62.88    108.15 o 
  10   3  13        2.02       34.64     99.10 o 
 -10   4  13      675.29      658.13    127.24 o 
  -9   4  13     3539.59     3450.26    130.86 o 
  -8   4  13     1828.44     1741.43     87.76 o 
  -7   4  13       48.52      -13.49     33.76 o 
  -6   4  13     2583.58     2702.78     78.42 o 
  -5   4  13    10171.04     9749.46    120.48 o 
  -4   4  13     6060.08     6180.65     91.35 o 
  -3   4  13        2.73      -19.95     25.31 o 
  -2   4  13     3931.72     3916.23     92.69 o 
  -1   4  13    11658.62    11512.99    183.05 o 
   0   4  13     6674.97     6434.20    126.58 o 
   1   4  13      155.84      133.95     53.94 o 
   2   4  13     5829.06     5672.16    128.99 o 
   3   4  13     3524.42     3348.11     96.91 o 
   4   4  13     1200.64     1133.01     72.82 o 
   5   4  13      657.08      660.48     65.84 o 
   6   4  13     3936.12     3791.94    120.07 o 
   7   4  13     2550.54     2576.71    104.31 o 
   8   4  13      685.44      719.28    106.06 o 
   9   4  13      119.31      198.39    138.28 o 
  -9   5  13      114.57      243.52    142.17 o 
  -8   5  13     1259.06     1153.62    117.72 o 
  -7   5  13     3329.00     3489.26    114.49 o 
  -6   5  13     2132.74     2232.41     81.64 o 
  -5   5  13      176.47      218.09     41.48 o 
  -4   5  13     5577.17     5655.33    123.03 o 
  -3   5  13     9403.07     9743.80    163.92 o 
  -2   5  13     5087.51     5286.07    220.59 o 
  -1   5  13      130.45      186.75     59.65 o 
   0   5  13     1840.36     1949.96    106.49 o 
   1   5  13     4485.63     4255.94    122.16 o 
   2   5  13     1278.65     1313.46     80.45 o 
   3   5  13     1264.49     1279.30     82.35 o 
   4   5  13     3875.62     3868.48    126.57 o 
   5   5  13     5511.42     5785.35    152.83 o 
   6   5  13     2330.92     2279.83    109.10 o 
   7   5  13       23.52        7.84     64.23 o 
   8   5  13      874.71     1143.46    154.69 o 
  -8   6  13       56.29      -15.10    104.31 o 
  -7   6  13       10.11      -90.26     90.26 o 
  -6   6  13       66.32       68.55     63.02 o 
  -5   6  13       41.17     -120.58    120.58 o 
  -4   6  13        7.30      -56.69     63.69 o 
  -3   6  13       30.19      -37.76     86.09 o 
  -2   6  13       26.20      -27.13     67.93 o 
  -1   6  13        7.90      -95.15     95.15 o 
   0   6  13       30.23      -45.08     69.48 o 
   1   6  13        6.13       12.79     69.97 o 
   2   6  13      191.47      135.92     66.58 o 
   3   6  13        2.73      -59.27     59.27 o 
   4   6  13      113.88       65.84     67.58 o 
   5   6  13      181.88      279.26     76.96 o 
   6   6  13        5.88      114.22     70.66 o 
   7   6  13        2.10       59.53     71.17 o 
  -7   7  13     1338.59     1232.66    153.00 o 
  -6   7  13      939.19      944.82    220.91 o 
  -5   7  13        1.01      -71.72    132.84 o 
  -4   7  13     1616.52     1660.50    205.98 o 
  -3   7  13     3807.92     3724.42    272.39 o 
  -2   7  13     2237.53     2116.14    142.95 o 
  -1   7  13       58.47       10.12     75.25 o 
   0   7  13     1117.94     1144.45    105.26 o 
   1   7  13     2061.66     1983.11    142.83 o 
   2   7  13      146.71       46.69    113.54 o 
   3   7  13      381.01      322.44     87.23 o 
   4   7  13     2061.60     2153.39    171.79 o 
   5   7  13     1911.91     1991.84    136.34 o 
  -4   8  13      844.68      853.42    205.02 o 
  -3   8  13       12.06      -93.56     93.56 o 
  -2   8  13      885.01      865.53    233.92 o 
  -1   8  13     1520.97     1460.87    125.32 o 
   0   8  13      994.43      856.93    280.08 o 
   1   8  13       67.32      -34.39     91.60 o 
   2   8  13      839.72      842.75    152.90 o 
   3   8  13     1347.19     1443.44    163.75 o 
 -11   0  14     4344.64     3997.20    242.55 o 
 -10   0  14      235.16      155.98     94.03 o 
  -9   0  14     1046.92      938.10    125.38 o 
  -8   0  14    10360.59     9508.65    326.88 o 
  -7   0  14    19456.48    18189.65    473.90 o 
  -6   0  14     6343.49     6128.68    179.02 o 
  -5   0  14      453.58      526.35     61.19 o 
  -4   0  14     9804.03    10165.12    173.73 o 
  -3   0  14    12537.59    12224.21    230.34 o 
  -2   0  14     2068.88     2053.51     76.74 o 
  -1   0  14    10816.54    11133.58    218.95 o 
   0   0  14    33096.60    33794.75    651.52 o 
   1   0  14    22708.09    22806.60    299.82 o 
   2   0  14     3643.64     3775.69    200.92 o 
   3   0  14     3910.95     3958.61    121.72 o 
   4   0  14    13055.33    12422.12    222.30 o 
   5   0  14     3501.96     3599.09    119.89 o 
   6   0  14       65.73       11.93     90.36 o 
   7   0  14     5287.16     4913.35    215.27 o 
   8   0  14     6941.01     6926.93    261.78 o 
   9   0  14     2988.28     2922.79    200.04 o 
  10   0  14      126.90      112.08    107.77 o 
 -11   1  14      302.53      218.74     70.91 o 
 -10   1  14     1295.44     1094.38     97.03 o 
  -9   1  14     1401.94     1439.16    106.35 o 
  -8   1  14     1204.44     1104.84     85.47 o 
  -7   1  14      367.27      329.24     58.27 o 
  -6   1  14     4940.74     4667.95    111.89 o 
  -5   1  14     4098.15     3992.26     96.70 o 
  -4   1  14      191.31      184.73     23.30 o 
  -3   1  14      441.52      421.54     28.55 o 
  -2   1  14     3760.31     3705.20     75.78 o 
  -1   1  14     5818.65     5660.13     97.03 o 
   0   1  14       10.89       30.10     21.46 o 
   1   1  14     1513.50     1509.29     60.54 o 
   2   1  14     3435.77     3405.02     92.72 o 
   3   1  14     5371.80     5253.38    135.25 o 
   4   1  14      945.75     1038.55     66.10 o 
   5   1  14     1661.27     1637.95     77.41 o 
   6   1  14     2388.62     2227.59    150.74 o 
   7   1  14      549.13      544.23     79.22 o 
   8   1  14       12.39        8.36     63.05 o 
   9   1  14      434.18      384.29     80.82 o 
  10   1  14     1215.38     1168.64    106.77 o 
 -11   2  14      769.60      832.01    118.66 o 
 -10   2  14      600.75      541.53     81.32 o 
  -9   2  14      481.52      486.02     73.35 o 
  -8   2  14     2592.74     2489.90    121.89 o 
  -7   2  14     3687.57     3520.80    117.82 o 
  -6   2  14     2132.98     1860.42     86.96 o 
  -5   2  14       91.15       77.01     28.18 o 
  -4   2  14     2494.91     2396.65     64.56 o 
  -3   2  14     1712.19     1714.95     49.77 o 
  -2   2  14        7.00        5.38     24.40 o 
  -1   2  14      959.57      875.99     46.35 o 
   0   2  14     5110.18     5116.98     86.94 o 
   1   2  14     5498.59     5694.24     99.28 o 
   2   2  14      534.31      588.74     56.22 o 
   3   2  14      505.97      543.17     59.97 o 
   4   2  14     1647.91     1647.13     82.04 o 
   5   2  14     1337.70     1418.78     74.09 o 
   6   2  14      233.54      312.88     53.07 o 
   7   2  14     2062.47     2009.63    111.62 o 
   8   2  14     2039.05     1923.99    112.06 o 
   9   2  14      538.31      587.75     86.62 o 
  10   2  14        1.74       66.28     81.97 o 
 -11   3  14      618.52      715.96     94.30 o 
 -10   3  14     4047.18     3932.90    164.87 o 
  -9   3  14     5446.85     5152.58    175.86 o 
  -8   3  14     1868.73     1894.37    110.29 o 
  -7   3  14      512.50      633.03     72.85 o 
  -6   3  14     9719.30     9654.15    134.72 o 
  -5   3  14    11819.66    11412.59    125.27 o 
  -4   3  14     2803.03     2784.54     61.65 o 
  -3   3  14     1578.83     1499.41     50.89 o 
  -2   3  14    13691.02    13950.03    142.35 o 
  -1   3  14    13204.10    13394.10    168.57 o 
   0   3  14      995.56     1043.89     75.99 o 
   1   3  14     6378.27     6636.43    116.27 o 
   2   3  14    16378.52    16072.57    194.37 o 
   3   3  14    10700.53    10542.12    173.61 o 
   4   3  14      476.97      524.89     61.37 o 
   5   3  14     3114.42     3077.80    105.40 o 
   6   3  14     5941.72     5867.96    152.37 o 
   7   3  14     1977.55     2036.54    108.23 o 
   8   3  14        3.86      -32.20     91.24 o 
   9   3  14     1677.81     1774.36    115.83 o 
 -10   4  14       25.77       26.69     58.98 o 
  -9   4  14      361.71      346.86     70.33 o 
  -8   4  14     1171.24     1140.56     79.17 o 
  -7   4  14     2452.83     2424.62     77.72 o 
  -6   4  14      553.90      557.89     39.78 o 
  -5   4  14      751.78      765.65     40.22 o 
  -4   4  14     2459.69     2539.27     65.83 o 
  -3   4  14     1794.23     1803.11     54.80 o 
  -2   4  14      117.89      105.55     41.02 o 
  -1   4  14      936.46      942.95     62.22 o 
   0   4  14     3749.48     3779.51    105.33 o 
   1   4  14     2869.39     2717.56     90.78 o 
   2   4  14      654.10      669.70     63.65 o 
   3   4  14      565.59      516.64     61.21 o 
   4   4  14     2416.46     2419.81    120.04 o 
   5   4  14     2102.62     1949.78     96.75 o 
   6   4  14      237.13      231.50     59.63 o 
   7   4  14      187.02      184.38     87.98 o 
   8   4  14      660.04      776.82    146.28 o 
   9   4  14      316.82      289.08     83.72 o 
  -9   5  14     1471.70     1550.82    154.48 o 
  -8   5  14      327.78      441.17     70.86 o 
  -7   5  14       51.67       86.07     40.62 o 
  -6   5  14      651.76      698.82     54.27 o 
  -5   5  14     1741.30     1755.30     75.10 o 
  -4   5  14      400.89      404.76     49.35 o 
  -3   5  14      427.21      553.77     54.90 o 
  -2   5  14     1302.15     1401.85     87.25 o 
  -1   5  14      846.24      914.32     82.84 o 
   0   5  14      218.92      233.71     68.25 o 
   1   5  14      412.19      438.54     79.93 o 
   2   5  14     2417.70     2250.07     99.00 o 
   3   5  14      863.04      904.37    100.81 o 
   4   5  14        0.39       15.69     55.43 o 
   5   5  14      511.42      573.07     72.67 o 
   6   5  14      997.68     1064.41     86.40 o 
   7   5  14      336.93      310.03     75.30 o 
   8   5  14      229.33      247.87    109.95 o 
  -7   6  14     3167.51     2659.82    276.13 o 
  -6   6  14     1555.31     1637.10    116.91 o 
  -5   6  14      235.49      156.02     84.33 o 
  -4   6  14     4404.86     4278.10    253.37 o 
  -3   6  14     3782.44     3623.68    373.90 o 
  -2   6  14      237.58      148.72     87.84 o 
  -1   6  14     1545.97     1748.30    178.44 o 
   0   6  14     6613.71     6368.85    201.87 o 
   1   6  14     6584.98     6345.00    203.53 o 
   2   6  14      131.70       59.62     91.45 o 
   3   6  14     1465.70     1595.35    109.92 o 
   4   6  14     3583.17     3484.10    148.06 o 
   5   6  14     2546.96     2495.50    148.22 o 
   6   6  14       37.29      119.67     96.48 o 
   7   6  14     1065.43     1241.67    129.26 o 
  -6   7  14      863.00      663.46    209.71 o 
  -5   7  14     1108.31     1086.28    184.71 o 
  -4   7  14      108.21      145.58    136.57 o 
  -3   7  14      234.20      226.51     96.48 o 
  -2   7  14      774.07      682.25    131.43 o 
  -1   7  14      569.43      459.39    172.49 o 
   0   7  14       97.17      -64.05    116.91 o 
   1   7  14      320.97      235.36    165.94 o 
   2   7  14     1357.17     1399.86    146.83 o 
   3   7  14      972.71      937.30    103.43 o 
   4   7  14      281.42      292.20     87.99 o 
   5   7  14       57.47       33.60     78.05 o 
  -3   8  14      414.17      443.47    199.87 o 
  -2   8  14       60.99      -93.34    137.19 o 
  -1   8  14      117.91       16.51    117.88 o 
   0   8  14      486.89      348.22    177.77 o 
   1   8  14      116.90      -28.33    187.86 o 
   2   8  14       19.98     -165.49    170.50 o 
 -11   1  15     2859.37     3284.84    163.75 o 
 -10   1  15      105.08       75.61     76.12 o 
  -9   1  15      916.76      829.86     88.11 o 
  -8   1  15     4778.20     4546.99    160.86 o 
  -7   1  15     5065.24     4660.39    158.82 o 
  -6   1  15       13.59      -42.64     43.25 o 
  -5   1  15     7140.42     7032.54    132.93 o 
  -4   1  15    13030.70    13307.20    163.72 o 
  -3   1  15     7011.70     6873.72    118.37 o 
  -2   1  15      133.11      140.61     30.68 o 
  -1   1  15    10598.18    10143.97    246.22 o 
   0   1  15    16318.18    15882.15    163.82 o 
   1   1  15     2025.28     2067.02     68.33 o 
   2   1  15      886.05      910.35     59.02 o 
   3   1  15     7597.06     7380.26    139.22 o 
   4   1  15    12203.82    11897.42    181.84 o 
   5   1  15     3160.62     3149.98    103.83 o 
   6   1  15     1057.62     1035.59     99.32 o 
   7   1  15     4866.73     4892.53    158.11 o 
   8   1  15     3497.39     3466.54    142.22 o 
   9   1  15      716.71      716.40     94.25 o 
  10   1  15      288.19      426.61     97.27 o 
 -11   2  15     1800.58     1939.58    131.39 o 
 -10   2  15     3670.21     3553.86    158.31 o 
  -9   2  15     2262.33     2204.08    121.34 o 
  -8   2  15      503.32      443.40     69.78 o 
  -7   2  15     2706.65     2639.76    123.21 o 
  -6   2  15     9304.81     9233.45    250.38 o 
  -5   2  15     3431.01     3408.28     74.10 o 
  -4   2  15      131.36      119.93     29.24 o 
  -3   2  15     6732.21     6938.49     99.11 o 
  -2   2  15    21008.62    21094.03    199.62 o 
  -1   2  15     9487.99     9120.38    126.20 o 
   0   2  15      458.27      458.92     43.96 o 
   1   2  15     4668.02     4603.14     93.40 o 
   2   2  15     6943.52     6896.52    133.91 o 
   3   2  15     3318.78     3388.54    107.11 o 
   4   2  15      769.61      820.28     65.19 o 
   5   2  15     9198.02     9023.25    163.25 o 
   6   2  15     7689.59     7352.47    151.14 o 
   7   2  15     1522.70     1515.16    105.73 o 
   8   2  15      123.78       68.82     68.51 o 
   9   2  15     2364.58     2147.84    124.94 o 
 -10   3  15      378.57      468.37     79.68 o 
  -9   3  15       11.68      -27.28     51.43 o 
  -8   3  15       17.16      -13.56     49.57 o 
  -7   3  15        0.12       27.39     50.15 o 
  -6   3  15      115.90      133.29     31.21 o 
  -5   3  15      288.37      282.76     32.74 o 
  -4   3  15        8.36      -24.37     24.37 o 
  -3   3  15       30.72      -13.91     27.05 o 
  -2   3  15      958.79     1011.75     57.19 o 
  -1   3  15       91.86        8.25     40.69 o 
   0   3  15      221.16      229.13     48.67 o 
   1   3  15      256.59      289.38     53.12 o 
   2   3  15       58.22       76.72     44.11 o 
   3   3  15      114.88       94.60     52.46 o 
   4   3  15       86.50       89.30     48.46 o 
   5   3  15      107.37      114.28     50.51 o 
   6   3  15       13.36       -1.66     56.55 o 
   7   3  15       22.43       15.24     86.61 o 
   8   3  15        9.04       42.01     82.19 o 
   9   3  15      118.06      184.84     81.11 o 
 -10   4  15     2853.06     2913.98    146.95 o 
  -9   4  15     3035.95     3220.50    211.58 o 
  -8   4  15       40.67       83.42     54.61 o 
  -7   4  15      949.79     1059.96     78.85 o 
  -6   4  15     4319.99     4162.07     90.44 o 
  -5   4  15     3720.86     3532.29     77.39 o 
  -4   4  15       11.90       39.44     26.90 o 
  -3   4  15     6573.54     6763.42    104.01 o 
  -2   4  15     9258.83     9228.51    143.09 o 
  -1   4  15     3943.03     4114.69    102.99 o 
   0   4  15       25.95        7.89     46.04 o 
   1   4  15     4970.57     4775.82    109.85 o 
   2   4  15     5548.03     5316.82    128.27 o 
   3   4  15      672.50      702.01     67.03 o 
   4   4  15      958.22      998.09     68.60 o 
   5   4  15     4558.30     4498.34    128.77 o 
   6   4  15     4846.16     4845.84    135.62 o 
   7   4  15      907.96      960.57    131.28 o 
   8   4  15      532.04      504.57     88.44 o 
  -9   5  15     1120.09     1209.19    125.38 o 
  -8   5  15     1871.57     2106.32    122.34 o 
  -7   5  15     1374.63     1536.28    139.41 o 
  -6   5  15       42.30       51.69     68.30 o 
  -5   5  15     3956.94     4052.39    111.46 o 
  -4   5  15     7680.89     7697.10    151.78 o 
  -3   5  15     4831.97     5024.63    223.35 o 
  -2   5  15        2.45      -93.25    117.67 o 
  -1   5  15     2274.05     2404.37    160.61 o 
   0   5  15     4958.37     5145.56    234.43 o 
   1   5  15     2125.09     2048.29    119.68 o 
   2   5  15      332.33      354.94     71.01 o 
   3   5  15     2980.24     2875.05    111.78 o 
   4   5  15     4838.88     4913.29    143.59 o 
   5   5  15     1552.56     1627.58     96.63 o 
   6   5  15      164.71      212.20    107.22 o 
   7   5  15     2476.92     2511.97    192.84 o 
  -6   6  15       15.86      -33.58     83.59 o 
  -5   6  15        5.67       41.05     85.82 o 
  -4   6  15        0.29       -0.85     73.16 o 
  -3   6  15        1.15     -131.85    177.25 o 
  -2   6  15      106.87       65.86    110.45 o 
  -1   6  15       79.74      -34.04    179.86 o 
   0   6  15       11.12      -40.93     80.97 o 
   1   6  15        8.52      -65.60     89.34 o 
   2   6  15        0.34      -13.86     83.27 o 
   3   6  15       82.49      -32.86     95.55 o 
   4   6  15       38.96      -40.65     67.32 o 
   5   6  15        0.26      -36.28     64.99 o 
   6   6  15        5.38       36.39     73.90 o 
  -5   7  15      968.74     1279.16    163.44 o 
  -4   7  15     3369.38     3229.09    248.52 o 
  -3   7  15     1567.85     1656.04    352.26 o 
  -2   7  15        1.68      -61.86    151.13 o 
  -1   7  15     1168.54      469.42    254.49 o 
   0   7  15     2010.78     2037.16    379.50 o 
   1   7  15      653.28      667.35    299.64 o 
   2   7  15      153.33       52.93    100.25 o 
   3   7  15     2064.61     2037.73    134.34 o 
   4   7  15     1417.51     1472.13    151.67 o 
  -3   8  15     1416.24     1731.14    310.46 o 
  -2   8  15     1890.75     1834.56    183.68 o 
  -1   8  15      964.22      779.07    238.72 o 
   0   8  15       16.37      -99.97    284.71 o 
   1   8  15      656.88      727.02    615.33 o 
 -11   0  16      433.26      491.81    127.62 o 
 -10   0  16     1028.49     1036.62    138.07 o 
  -9   0  16     3838.10     4068.85    226.13 o 
  -8   0  16     6006.26     5986.10    263.45 o 
  -7   0  16     2958.61     3056.11    184.34 o 
  -6   0  16     1308.89     1296.33    122.39 o 
  -5   0  16     9048.87     8826.53    288.07 o 
  -4   0  16     8581.40     8209.34    193.09 o 
  -3   0  16     3217.68     3396.35    186.95 o 
  -2   0  16      368.58      357.40     57.64 o 
  -1   0  16    33981.98    33309.75    498.95 o 
   0   0  16    11212.54    10756.01    229.24 o 
   1   0  16       12.74      -26.62     55.82 o 
   2   0  16     7489.59     7277.17    164.56 o 
   3   0  16    14689.25    14521.12    248.59 o 
   4   0  16    12775.13    12433.17    231.34 o 
   5   0  16      393.98      358.92    134.71 o 
   6   0  16     3099.14     3124.76    186.47 o 
   7   0  16     4357.30     4458.62    230.23 o 
   8   0  16     2190.58     2457.71    175.90 o 
   9   0  16       83.31       15.07    127.62 o 
 -11   1  16     1370.40     1271.10    110.79 o 
 -10   1  16      481.30      469.11    108.21 o 
  -9   1  16       83.74       49.85     57.98 o 
  -8   1  16      129.81      223.93    132.84 o 
  -7   1  16     3019.73     2922.82    128.49 o 
  -6   1  16     3265.21     3199.39    104.80 o 
  -5   1  16      493.60      432.86     49.77 o 
  -4   1  16      490.29      466.14     48.93 o 
  -3   1  16      797.54      798.03     46.86 o 
  -2   1  16     2592.12     2496.38    125.15 o 
  -1   1  16      740.31      680.07     59.46 o 
   0   1  16     4472.52     4278.95    123.12 o 
   1   1  16     4701.12     4484.78     95.98 o 
   2   1  16     2933.73     2861.48    102.23 o 
   3   1  16      651.53      643.35     59.44 o 
   4   1  16      142.82      135.10     47.31 o 
   5   1  16     4500.07     4463.10    116.57 o 
   6   1  16      928.70      919.03     88.35 o 
   7   1  16        1.99       -3.04     69.05 o 
   8   1  16      438.25      345.70     77.44 o 
   9   1  16     1225.59     1438.58    148.11 o 
 -11   2  16      284.94      261.62    124.63 o 
 -10   2  16        9.08       27.92     77.24 o 
  -9   2  16      959.27     1023.32     93.24 o 
  -8   2  16     1483.44     1297.84     97.36 o 
  -7   2  16      310.93      268.25     59.47 o 
  -6   2  16      120.96       99.07     35.59 o 
  -5   2  16     2255.66     2185.80     69.37 o 
  -4   2  16     2571.90     2532.99     94.11 o 
  -3   2  16      759.12      727.92     44.31 o 
  -2   2  16     1678.73     1828.77     83.63 o 
  -1   2  16     1111.19     1109.84     73.52 o 
   0   2  16     3225.04     3106.08    102.04 o 
   1   2  16        6.32        4.83     34.42 o 
   2   2  16     1428.49     1487.12     75.42 o 
   3   2  16     4741.80     4578.13    118.10 o 
   4   2  16     2057.40     2181.71     87.10 o 
   5   2  16      119.71      138.22     48.86 o 
   6   2  16      497.76      588.28     63.09 o 
   7   2  16     1214.51     1280.84    100.74 o 
   8   2  16      424.15      450.86    134.65 o 
   9   2  16      127.14       30.87    103.41 o 
 -10   3  16     2826.55     2941.80    185.83 o 
  -9   3  16      344.50      395.96    147.77 o 
  -8   3  16      860.16      897.91     87.14 o 
  -7   3  16     5707.70     5734.64    144.47 o 
  -6   3  16     8645.24     8338.06    131.06 o 
  -5   3  16     2575.50     2589.33     73.38 o 
  -4   3  16      153.07      141.94     32.41 o 
  -3   3  16     6422.87     6265.41    106.73 o 
  -2   3  16     8190.35     8218.33    144.92 o 
  -1   3  16      287.72      252.74     53.30 o 
   0   3  16     6450.73     6325.41    141.77 o 
   1   3  16    19981.39    19540.10    216.73 o 
   2   3  16     8878.99     8967.51    172.77 o 
   3   3  16      750.31      768.74     65.82 o 
   4   3  16     2818.15     2890.00    103.61 o 
   5   3  16     5756.55     5668.62    139.46 o 
   6   3  16     3847.43     3981.53    121.16 o 
   7   3  16        6.33       53.49     70.44 o 
   8   3  16     1743.09     2021.19    122.70 o 
   9   3  16     3249.26     3608.37    162.67 o 
 -10   4  16      551.94      501.05     85.71 o 
  -9   4  16     1146.19     1258.99    103.12 o 
  -8   4  16     1253.97     1448.86     83.09 o 
  -7   4  16      400.64      386.38     40.95 o 
  -6   4  16      245.78      232.95     37.17 o 
  -5   4  16     1597.93     1743.67     65.33 o 
  -4   4  16      278.56      360.87     37.59 o 
  -3   4  16      471.72      547.84     51.72 o 
  -2   4  16      480.06      521.82     62.80 o 
  -1   4  16     3488.54     3505.43    109.29 o 
   0   4  16     3513.87     3383.56    115.95 o 
   1   4  16       10.72      -45.70     48.82 o 
   2   4  16       34.07        5.31     42.67 o 
   3   4  16     1827.65     1772.05     87.96 o 
   4   4  16     2149.40     2020.71    123.78 o 
   5   4  16      141.65      160.36     88.65 o 
   6   4  16      710.74      731.58     72.67 o 
   7   4  16      983.13     1166.83    179.22 o 
   8   4  16      917.87     1010.36    105.03 o 
  -9   5  16      447.83      538.50    121.65 o 
  -8   5  16       90.10      168.47     65.62 o 
  -7   5  16      603.17      727.97     69.65 o 
  -6   5  16     1027.96     1048.89     74.94 o 
  -5   5  16      795.24      848.31     68.02 o 
  -4   5  16       36.90       50.73     47.33 o 
  -3   5  16     1195.74     1282.33    125.82 o 
  -2   5  16      470.34      586.30    129.22 o 
  -1   5  16       27.89       15.19     71.18 o 
   0   5  16      535.75      509.39     84.48 o 
   1   5  16     1494.04     1599.78    159.83 o 
   2   5  16     1891.56     1930.11    109.26 o 
   3   5  16       32.86       29.47     65.54 o 
   4   5  16      671.82      769.45     77.78 o 
   5   5  16      903.34      936.46    111.33 o 
   6   5  16      373.54      397.88     79.94 o 
   7   5  16        2.09       10.75     80.57 o 
  -6   6  16      125.60      131.35    101.50 o 
  -5   6  16     1485.95     1746.35    175.38 o 
  -4   6  16     3835.52     3781.52    231.35 o 
  -3   6  16      288.77      311.95    110.45 o 
  -2   6  16     1238.48     1265.33    387.33 o 
  -1   6  16     4661.19     4405.30    245.53 o 
   0   6  16     3756.02     3929.54    389.94 o 
   1   6  16      490.48      394.48    253.74 o 
   2   6  16     2246.55     2179.40    238.82 o 
   3   6  16     3883.07     3921.43    300.39 o 
   4   6  16     2214.73     2114.53    148.62 o 
   5   6  16       29.86       31.83     76.59 o 
   6   6  16      715.40      922.22    137.56 o 
  -5   7  16       75.50      117.92    108.21 o 
  -4   7  16       52.57      115.68    107.47 o 
  -3   7  16      634.50      895.56    149.26 o 
  -2   7  16      527.20      575.40    132.10 o 
  -1   7  16       47.26      -66.28    196.28 o 
   0   7  16      153.75      115.55    224.64 o 
   1   7  16     1044.02     1029.83    348.90 o 
   2   7  16     1380.63     1334.84    215.31 o 
   3   7  16      156.89       96.17    361.58 o 
   4   7  16       16.53     -193.61    369.42 o 
 -11   1  17       11.52       17.43     71.27 o 
 -10   1  17     1592.77     1712.83    123.22 o 
  -9   1  17     2816.38     2685.79    138.40 o 
  -8   1  17     1613.44     1648.65    109.76 o 
  -7   1  17      131.60      160.46     58.58 o 
  -6   1  17     5581.36     5145.32    112.97 o 
  -5   1  17     7494.75     7194.34    146.18 o 
  -4   1  17     2540.22     2414.79     73.45 o 
  -3   1  17       51.53       22.09     30.79 o 
  -2   1  17     3459.62     3496.70     90.55 o 
  -1   1  17    10085.01    10012.78    183.96 o 
   0   1  17     2909.30     2825.45    112.66 o 
   1   1  17      780.79      709.32    104.21 o 
   2   1  17     8027.57     7673.49    178.38 o 
   3   1  17     8678.65     8796.83    155.49 o 
   4   1  17     2314.39     2272.14     88.37 o 
   5   1  17     1098.79     1222.96     73.86 o 
   6   1  17     6001.27     5608.63    169.40 o 
   7   1  17     3706.88     3644.59    146.43 o 
   8   1  17      982.72     1064.62    102.13 o 
   9   1  17      130.80       61.33     98.02 o 
 -10   2  17     1335.11     1261.85    109.61 o 
  -9   2  17        3.21       13.99     54.69 o 
  -8   2  17     1690.83     1735.68    110.82 o 
  -7   2  17     3968.12     3668.67    156.42 o 
  -6   2  17     1343.59     1292.48     63.63 o 
  -5   2  17     1135.79     1103.80     52.62 o 
  -4   2  17     7175.10     6981.51    129.81 o 
  -3   2  17     5257.56     5111.50     99.08 o 
  -2   2  17     7217.63     7261.35    155.67 o 
  -1   2  17      227.43      268.46     56.00 o 
   0   2  17     7510.32     7480.78    170.38 o 
   1   2  17     6563.97     6241.94    164.26 o 
   2   2  17     1437.37     1522.83     87.66 o 
   3   2  17      279.83      358.32     54.93 o 
   4   2  17     7150.64     7064.66    170.88 o 
   5   2  17     9274.76     8847.32    169.09 o 
   6   2  17     1160.88     1235.15     99.25 o 
   7   2  17      249.39      192.73     74.22 o 
   8   2  17     1639.20     1671.50    116.00 o 
   9   2  17     2088.08     2148.48    131.78 o 
 -10   3  17      152.54      171.41     72.85 o 
  -9   3  17       19.90       15.14     63.81 o 
  -8   3  17        7.10      -18.26     43.31 o 
  -7   3  17       22.42       15.61     35.39 o 
  -6   3  17       38.79       18.68     32.78 o 
  -5   3  17        7.30       29.80     30.51 o 
  -4   3  17      472.85      468.79     41.37 o 
  -3   3  17        7.26        4.86     31.63 o 
  -2   3  17       14.74      -23.90     42.80 o 
  -1   3  17      867.24      825.74     92.78 o 
   0   3  17      182.27      134.55     63.90 o 
   1   3  17       79.97       78.93     59.24 o 
   2   3  17       67.89      106.00     57.20 o 
   3   3  17      116.48      144.00     50.18 o 
   4   3  17      187.93      206.72     67.39 o 
   5   3  17       13.45       37.16     81.11 o 
   6   3  17       42.11       24.20     50.12 o 
   7   3  17       68.97      113.70     78.39 o 
   8   3  17       97.23      124.77     77.51 o 
  -9   4  17        9.12      -22.50     43.04 o 
  -8   4  17     1048.30     1065.43     64.21 o 
  -7   4  17     2340.06     2447.16     78.63 o 
  -6   4  17      733.08      816.69     49.40 o 
  -5   4  17      250.40      285.15     36.49 o 
  -4   4  17     2218.68     2270.82     73.09 o 
  -3   4  17     7827.17     8178.66    145.74 o 
  -2   4  17     2098.83     2244.58    145.40 o 
  -1   4  17       34.33        9.73     50.06 o 
   0   4  17     2389.44     2499.61    105.54 o 
   1   4  17     5576.62     5740.19    150.70 o 
   2   4  17     1133.21     1094.69     89.52 o 
   3   4  17     1074.11     1024.18     86.20 o 
   4   4  17     5286.23     5407.21    144.39 o 
   5   4  17     3574.07     3760.31    166.16 o 
   6   4  17      864.91     1052.10    100.17 o 
   7   4  17      241.93      254.74     68.39 o 
   8   4  17     1579.06     1665.93    123.02 o 
  -8   5  17      815.47      914.37     92.72 o 
  -7   5  17       67.46      166.12     52.89 o 
  -6   5  17     1846.53     2065.56    135.22 o 
  -5   5  17     1910.25     2239.15    138.03 o 
  -4   5  17      747.72      876.61     70.80 o 
  -3   5  17      282.13      382.78     74.17 o 
  -2   5  17     3998.29     4274.03    167.53 o 
  -1   5  17     4901.36     5309.56    373.90 o 
   0   5  17     3317.11     3362.42    174.57 o 
   1   5  17        8.68      -87.28     87.28 o 
   2   5  17     1664.93     1917.73    127.30 o 
   3   5  17     4125.04     4165.58    222.94 o 
   4   5  17      674.50      790.77    123.91 o 
   5   5  17      330.07      341.35     88.72 o 
   6   5  17     1745.73     1950.24    134.11 o 
   7   5  17     2750.00     2897.77    274.03 o 
  -6   6  17        4.29       -5.97     95.53 o 
  -5   6  17      187.88       -8.96     95.53 o 
  -4   6  17        0.37       26.12     94.03 o 
  -3   6  17       40.91       96.27     96.27 o 
  -2   6  17       58.69      122.39     97.77 o 
  -1   6  17      124.76       91.05    100.00 o 
   0   6  17        6.67      -17.91     91.05 o 
   1   6  17        8.06        2.24     91.05 o 
   2   6  17        5.47      -40.88    204.49 o 
   3   6  17      168.22      212.60    102.22 o 
   4   6  17        0.18       21.85     92.91 o 
   5   6  17        6.15       91.03     94.64 o 
  -5   7  17     1015.45     1183.64    169.41 o 
  -4   7  17      425.82      592.56    137.32 o 
  -3   7  17      162.87      282.85    117.92 o 
  -2   7  17     1448.01     1532.91    181.35 o 
  -1   7  17     2560.89     2479.97    214.19 o 
   0   7  17      735.38      750.78    149.26 o 
   1   7  17        2.93      142.54    117.92 o 
   2   7  17     1387.78     1766.50    201.50 o 
   3   7  17     1171.28     1470.87    347.03 o 
 -11   0  18      584.97      685.11    140.31 o 
 -10   0  18     3652.28     3634.50    241.80 o 
  -9   0  18     3527.06     3230.00    218.67 o 
  -8   0  18      591.09      400.02     99.26 o 
  -7   0  18     3087.60     3189.16    140.35 o 
  -6   0  18     9354.56     9090.90    225.68 o 
  -5   0  18     9969.56    10068.10    233.66 o 
  -4   0  18      129.92      127.06     51.18 o 
  -3   0  18     4266.44     3914.18    241.43 o 
  -2   0  18     6410.83     6215.21    245.53 o 
  -1   0  18     5819.11     5791.20    173.88 o 
   0   0  18       84.65       -7.84     63.74 o 
   1   0  18     9130.54     8818.33    316.81 o 
   2   0  18    17184.08    17225.97    341.35 o 
   3   0  18     7400.05     7681.72    215.25 o 
   4   0  18     1999.69     1840.67    117.85 o 
   5   0  18     3694.80     3735.41    204.76 o 
   6   0  18     6040.04     5633.77    312.33 o 
   7   0  18     2104.71     1680.93    159.34 o 
   8   0  18       52.03      120.91    152.62 o 
   9   0  18     1372.92     1668.49    168.34 o 
 -10   1  18       66.19       40.67     65.44 o 
  -9   1  18      708.66      615.37     85.45 o 
  -8   1  18     1435.74     1302.73    100.50 o 
  -7   1  18     2694.31     2467.28     86.98 o 
  -6   1  18      169.48      161.46     37.58 o 
  -5   1  18     1153.42     1070.23     57.68 o 
  -4   1  18     3244.27     3041.55     87.54 o 
  -3   1  18       40.79        1.76     33.65 o 
  -2   1  18      623.97      691.51     65.04 o 
  -1   1  18     3620.13     3324.58    119.11 o 
   0   1  18     2121.30     2099.18    101.64 o 
   1   1  18     2507.78     2506.21    116.58 o 
   2   1  18      148.06       33.53     62.28 o 
   3   1  18      225.70      287.01     82.75 o 
   4   1  18     2970.20     2905.91    122.08 o 
   5   1  18     1964.08     1860.52    110.62 o 
   6   1  18        2.23       87.47     67.95 o 
   7   1  18      741.66      824.60     90.69 o 
   8   1  18      593.88      701.20    109.77 o 
   9   1  18      656.08      673.10    114.00 o 
 -10   2  18      633.48      541.75     88.19 o 
  -9   2  18     1179.95     1088.29     97.76 o 
  -8   2  18       95.50       47.79     46.29 o 
  -7   2  18      397.24      371.55     45.39 o 
  -6   2  18     2921.19     2613.41     87.97 o 
  -5   2  18     1122.94     1124.22     54.87 o 
  -4   2  18       82.18       93.21     31.77 o 
  -3   2  18      678.32      682.70     47.09 o 
  -2   2  18     2102.83     2067.05     95.77 o 
  -1   2  18      254.31      292.03     62.31 o 
   0   2  18       76.12       32.09     56.71 o 
   1   2  18     1937.34     1814.62    104.89 o 
   2   2  18     2843.98     2830.74    122.51 o 
   3   2  18     3644.12     3317.42    137.39 o 
   4   2  18        0.18       26.10     54.12 o 
   5   2  18      454.30      511.01     88.65 o 
   6   2  18     1587.48     1761.50    258.81 o 
   7   2  18      674.25      634.32    103.74 o 
   8   2  18       19.93       74.28     92.24 o 
 -10   3  18      142.93      149.62     66.44 o 
  -9   3  18      989.01      962.10     79.13 o 
  -8   3  18     6162.07     5776.26    131.41 o 
  -7   3  18     5256.41     5177.96    159.10 o 
  -6   3  18      760.60      736.22     49.13 o 
  -5   3  18     2821.79     2768.50     80.25 o 
  -4   3  18     4594.53     4645.31     97.99 o 
  -3   3  18     5538.84     5482.91    105.93 o 
  -2   3  18      236.28      275.73     55.50 o 
  -1   3  18     3748.87     3836.30    124.95 o 
   0   3  18    12691.99    12401.75    230.21 o 
   1   3  18     4712.93     4498.45    152.21 o 
   2   3  18      642.38      604.70     94.24 o 
   3   3  18     2911.55     2662.31    126.01 o 
   4   3  18     7072.38     7075.75    171.20 o 
   5   3  18     3798.86     3835.33    134.69 o 
   6   3  18        4.58      -41.39     91.02 o 
   7   3  18     1358.27     1362.40    125.08 o 
   8   3  18     2885.49     2966.82    178.96 o 
  -9   4  18      606.02      521.94     67.37 o 
  -8   4  18       12.59       46.39     38.01 o 
  -7   4  18      513.06      546.96     47.46 o 
  -6   4  18     2242.00     2471.02     78.43 o 
  -5   4  18     1131.44     1136.01     56.30 o 
  -4   4  18        5.11       18.07     33.86 o 
  -3   4  18      766.87      817.55     67.50 o 
  -2   4  18     1179.71     1298.20     80.33 o 
  -1   4  18      897.73     1030.63     82.15 o 
   0   4  18      280.93      315.18    115.16 o 
   1   4  18      714.31      743.03     89.53 o 
   2   4  18      907.86      887.88     95.28 o 
   3   4  18     2108.16     2040.95    120.39 o 
   4   4  18      329.92      370.06    137.36 o 
   5   4  18      249.38      111.56     76.43 o 
   6   4  18      995.84     1025.04    173.11 o 
   7   4  18      379.52      319.12    175.83 o 
  -8   5  18      694.30      855.58    101.50 o 
  -7   5  18      926.60     1028.44     80.53 o 
  -6   5  18        2.99       78.40     84.62 o 
  -5   5  18       19.37      -29.76     52.93 o 
  -4   5  18     1511.65     1951.05    203.40 o 
  -3   5  18      361.41      472.90     76.37 o 
  -2   5  18        6.36       68.52     70.73 o 
  -1   5  18      998.40     1179.16    113.32 o 
   0   5  18      635.19      823.29    107.35 o 
   1   5  18     1103.79     1060.21    119.52 o 
   2   5  18       33.15      -10.61     87.69 o 
   3   5  18      622.92      638.96    110.86 o 
   4   5  18     1267.12     1193.70    129.60 o 
   5   5  18      193.05      182.46     94.09 o 
   6   5  18        2.03      -60.13    107.09 o 
  -6   6  18     3028.80     3120.29    225.38 o 
  -5   6  18     2086.17     2089.65    196.28 o 
  -4   6  18      150.95      122.39    105.23 o 
  -3   6  18      976.59     1141.84    160.46 o 
  -2   6  18     3464.96     3094.92    221.65 o 
  -1   6  18     1694.54     1793.37    185.83 o 
   0   6  18       11.05      -75.38     88.06 o 
   1   6  18      934.88     1246.33    169.41 o 
   2   6  18     4305.97     4592.75    274.64 o 
   3   6  18     2368.01     2699.38    222.40 o 
   4   6  18       41.93       73.88    102.99 o 
   5   6  18      658.20      958.25    159.71 o 
  -4   7  18      549.41      739.59    150.75 o 
  -3   7  18      224.86      212.70    121.65 o 
  -2   7  18        0.94       98.51    109.71 o 
  -1   7  18      343.85      597.04    141.80 o 
   0   7  18      360.63      630.63    145.53 o 
   1   7  18      791.55     1285.88    179.86 o 
   2   7  18      183.15      341.81    132.10 o 
 -10   1  19     2901.33     3069.75    451.51 o 
  -9   1  19     1849.73     1659.65    119.00 o 
  -8   1  19        1.50      -16.58     34.18 o 
  -7   1  19     2017.89     1976.75     81.65 o 
  -6   1  19     4513.87     4519.82    148.39 o 
  -5   1  19     1377.20     1430.63     66.53 o 
  -4   1  19     3039.69     2879.64     90.32 o 
  -3   1  19    13438.98    13396.49    175.23 o 
  -2   1  19    15911.08    15389.75    247.02 o 
  -1   1  19     4872.45     4853.54    136.80 o 
   0   1  19      578.64      615.49    153.16 o 
   1   1  19     4853.56     4776.56    154.54 o 
   2   1  19     4081.33     4303.35    146.73 o 
   3   1  19      832.70      814.33     84.51 o 
   4   1  19      918.33      884.44     85.44 o 
   5   1  19     5333.29     4998.31    245.09 o 
   6   1  19     4034.07     3656.56    355.99 o 
   7   1  19      704.85      647.31    136.68 o 
   8   1  19      245.40      224.93    122.02 o 
 -10   2  19        0.60      -11.60     63.16 o 
  -9   2  19     1520.70     1472.81     91.84 o 
  -8   2  19     3226.63     3233.90    155.17 o 
  -7   2  19     1113.73      977.90     62.84 o 
  -6   2  19      401.26      383.48     47.24 o 
  -5   2  19     6384.23     6267.60    117.17 o 
  -4   2  19    10447.20    10152.40    149.53 o 
  -3   2  19     2774.95     2647.34     78.36 o 
  -2   2  19     1558.43     1511.80     82.81 o 
  -1   2  19     7512.26     7197.95    165.89 o 
   0   2  19     6043.28     6019.30    160.49 o 
   1   2  19     2126.70     1917.28    107.25 o 
   2   2  19      861.82      846.43     85.70 o 
   3   2  19     3901.15     4035.75    149.04 o 
   4   2  19     4467.43     4309.26    201.26 o 
   5   2  19     1415.45     1273.29    100.59 o 
   6   2  19      643.37      473.61    166.80 o 
   7   2  19     2307.57     2068.38    183.22 o 
   8   2  19     2415.74     2142.29    170.36 o 
  -9   3  19        6.38       74.49     41.64 o 
  -8   3  19      110.12      114.84     43.60 o 
  -7   3  19        1.03       -6.61     34.47 o 
  -6   3  19       17.17        6.90     33.05 o 
  -5   3  19      305.44      388.26     42.84 o 
  -4   3  19       26.87       58.66     35.17 o 
  -3   3  19      238.88      243.17     47.45 o 
  -2   3  19      124.79      172.57     51.30 o 
  -1   3  19        1.97       54.82     64.99 o 
   0   3  19       88.64      106.39     64.64 o 
   1   3  19        3.02       37.04     61.12 o 
   2   3  19       15.15      -53.59     63.78 o 
   3   3  19       67.51       35.68     92.21 o 
   4   3  19      100.89      -12.64     65.83 o 
   5   3  19        7.90       17.85     64.54 o 
   6   3  19        1.94      -36.67     62.60 o 
   7   3  19       51.93     -110.83    110.83 o 
  -9   4  19      715.44      764.81     63.05 o 
  -8   4  19     2114.99     2171.95     89.11 o 
  -7   4  19     1042.90     1049.65     58.71 o 
  -6   4  19      342.90      460.50     66.57 o 
  -5   4  19     3687.72     3786.00    135.75 o 
  -4   4  19     5724.94     5736.91    114.32 o 
  -3   4  19     1894.61     1930.76     94.75 o 
  -2   4  19      616.00      702.28     69.42 o 
  -1   4  19     5753.78     5806.47    161.66 o 
   0   4  19     5655.21     5797.28    169.44 o 
   1   4  19      384.41      336.63     80.48 o 
   2   4  19      220.33      153.69     77.15 o 
   3   4  19     3687.63     3471.14    149.81 o 
   4   4  19     3042.48     3088.26    167.12 o 
   5   4  19       90.06      -22.91     68.38 o 
   6   4  19      247.55      203.85     80.00 o 
   7   4  19     2149.66     1845.45    162.10 o 
  -8   5  19       11.65      100.00    107.47 o 
  -7   5  19     1762.30     1856.17    101.73 o 
  -6   5  19     3123.16     3106.92    138.80 o 
  -5   5  19      557.66      707.65     71.98 o 
  -4   5  19      121.69      289.68    186.95 o 
  -3   5  19     4399.92     4801.51    299.64 o 
  -2   5  19     4309.12     4779.85    185.75 o 
  -1   5  19      735.96      908.61    150.01 o 
   0   5  19      307.32      386.50     96.64 o 
   1   5  19     2026.25     2026.27    147.93 o 
   2   5  19     2261.67     2358.91    158.09 o 
   3   5  19      724.46      690.97    267.18 o 
   4   5  19      310.73      215.10    235.83 o 
   5   5  19     1894.69     2136.59    471.29 o 
   6   5  19     2444.62     2533.99    168.36 o 
  -6   6  19       28.86       -3.73    106.72 o 
  -5   6  19        1.88      -28.36    100.00 o 
  -4   6  19        4.12       12.69     96.27 o 
  -3   6  19       28.61       -8.21     96.27 o 
  -2   6  19        3.52       43.29     98.51 o 
  -1   6  19       26.81       38.81     99.26 o 
   0   6  19        2.78       91.80     97.77 o 
   1   6  19        8.78      131.35    105.98 o 
   2   6  19       92.64      251.50    117.92 o 
   3   6  19        2.39      -34.33    100.75 o 
   4   6  19       45.87      182.10    117.17 o 
  -3   7  19     1308.66     1632.17    194.79 o 
  -2   7  19     2253.44     2283.69    214.19 o 
  -1   7  19      301.01      622.42    145.53 o 
   0   7  19      196.62      196.28    119.41 o 
   1   7  19     1363.40     1644.11    200.76 o 
 -10   0  20     2895.92     3232.24    237.32 o 
  -9   0  20       52.54       15.67     55.41 o 
  -8   0  20     2191.96     2032.16    125.07 o 
  -7   0  20     6842.59     6881.47    206.24 o 
  -6   0  20     4982.80     4976.57    171.14 o 
  -5   0  20     1544.14     1414.18     95.24 o 
  -4   0  20     3511.60     3341.85    137.90 o 
  -3   0  20    10974.04    10538.96    241.86 o 
  -2   0  20    13544.57    13996.17    405.24 o 
  -1   0  20       37.86      -67.17     91.80 o 
   0   0  20     4552.48     4572.58    173.00 o 
   1   0  20    14061.62    13631.33    517.19 o 
   2   0  20     6480.83     6512.78    206.68 o 
   3   0  20        0.46       -6.12     63.30 o 
   4   0  20     3453.19     3021.06    149.41 o 
   5   0  20     4548.90     5045.01    338.08 o 
   6   0  20     2456.50     2066.51    255.98 o 
   7   0  20        7.57     -148.51    148.51 o 
   8   0  20     1295.42     1481.41    226.88 o 
 -10   1  20      216.49      221.26     60.89 o 
  -9   1  20     1320.54     1297.82     74.79 o 
  -8   1  20     1141.14     1060.55     66.94 o 
  -7   1  20        2.37      -12.81     44.06 o 
  -6   1  20      242.32      284.58     45.12 o 
  -5   1  20     2455.80     2439.53     86.76 o 
  -4   1  20     2446.21     2431.71     86.17 o 
  -3   1  20        4.15        8.36     36.36 o 
  -2   1  20     1162.67     1184.84     76.04 o 
  -1   1  20     2804.48     2605.03    111.77 o 
   0   1  20     1939.85     1898.19    101.17 o 
   1   1  20       41.26      -27.96     72.57 o 
   2   1  20     1656.00     1447.64    101.57 o 
   3   1  20     1616.67     1601.52    144.94 o 
   4   1  20     1768.43     1552.44    106.93 o 
   5   1  20       13.77     -107.11    107.11 o 
   6   1  20      483.08      344.15    121.85 o 
   7   1  20      596.83      375.46    129.08 o 
   8   1  20      690.32      617.06    137.99 o 
 -10   2  20      325.75      290.29     54.73 o 
  -9   2  20      151.93      122.61     44.03 o 
  -8   2  20      359.72      431.36     53.75 o 
  -7   2  20     1350.28     1374.46     71.60 o 
  -6   2  20     1570.78     1568.04     73.32 o 
  -5   2  20        8.62       66.23     36.17 o 
  -4   2  20      353.52      331.03     41.65 o 
  -3   2  20     4167.89     3954.55    107.52 o 
  -2   2  20     1518.78     1586.61     84.23 o 
  -1   2  20      529.52      532.26     68.39 o 
   0   2  20     1494.82     1444.50     92.89 o 
   1   2  20     1536.00     1566.51    103.78 o 
   2   2  20     1233.50     1157.69    100.39 o 
   3   2  20        0.02      -18.44     66.89 o 
   4   2  20     1018.66     1055.37    101.69 o 
   5   2  20     1688.93     1668.07    127.55 o 
   6   2  20      304.54       91.84    129.95 o 
   7   2  20        2.09      -62.86    109.34 o 
  -9   3  20     3351.65     3172.82    107.98 o 
  -8   3  20     2739.39     2886.56    102.42 o 
  -7   3  20      224.73      201.56     44.85 o 
  -6   3  20     1625.13     1740.71     71.04 o 
  -5   3  20     5676.68     6039.36    144.81 o 
  -4   3  20     6544.69     6338.84    119.87 o 
  -3   3  20      452.62      500.87     62.62 o 
  -2   3  20     3882.28     3690.61    122.36 o 
  -1   3  20     9961.60     9841.13    277.14 o 
   0   3  20     6212.12     5878.09    168.23 o 
   1   3  20        4.17        5.81     62.37 o 
   2   3  20     3800.49     3756.37    242.17 o 
   3   3  20     7606.12     7362.91    201.19 o 
   4   3  20     2783.88     2910.40    135.30 o 
   5   3  20       24.87      -64.45     64.45 o 
   6   3  20     1122.52      906.82    149.29 o 
   7   3  20     2771.75     2778.20    187.42 o 
  -8   4  20      850.10      992.03     67.60 o 
  -7   4  20     1200.28     1399.07     66.38 o 
  -6   4  20     1523.31     1505.18     67.46 o 
  -5   4  20       92.57       20.01     59.07 o 
  -4   4  20       12.71       87.58     43.29 o 
  -3   4  20     1557.05     1586.40     87.35 o 
  -2   4  20      322.40      428.46     68.07 o 
  -1   4  20       85.04       68.25     63.54 o 
   0   4  20     2000.10     1945.23    116.02 o 
   1   4  20     1844.42     1772.86    156.99 o 
   2   4  20     2260.41     2165.44    128.07 o 
   3   4  20      144.79      128.50     80.36 o 
   4   4  20      116.24      115.14     75.41 o 
   5   4  20      620.88      496.49     90.11 o 
   6   4  20      363.68      256.45     82.89 o 
  -7   5  20      105.25      277.57     78.62 o 
  -6   5  20      333.14      423.31    107.34 o 
  -5   5  20      994.52     1037.55    127.58 o 
  -4   5  20      453.07      548.82     87.98 o 
  -3   5  20      113.05      308.83    196.28 o 
  -2   5  20      348.02      494.49     92.95 o 
  -1   5  20     1759.90     1866.39    137.67 o 
   0   5  20      509.99      586.03    116.80 o 
   1   5  20       34.67      -12.06     81.69 o 
   2   5  20      602.15      448.34    107.70 o 
   3   5  20     1267.28     1427.65    233.59 o 
   4   5  20      314.33      281.13    239.94 o 
   5   5  20        6.89       32.37    188.81 o 
  -5   6  20      511.04      429.12    137.32 o 
  -4   6  20      515.93      750.03    149.26 o 
  -3   6  20     1942.58     2290.40    211.20 o 
  -2   6  20     1938.18     1803.07    194.79 o 
  -1   6  20       38.89      -68.66     94.03 o 
   0   6  20     2614.97     2529.22    216.43 o 
   1   6  20     5134.77     5456.22    298.52 o 
   2   6  20     1976.44     2237.42    214.19 o 
   3   6  20      190.13      205.23    120.15 o 
  -1   7  20      679.18      684.36    156.72 o 
  -9   1  21        1.37      -39.38     39.38 o 
  -8   1  21     2207.27     2142.46     94.36 o 
  -7   1  21     3076.04     2749.06     96.31 o 
  -6   1  21      630.75      668.49     57.28 o 
  -5   1  21      476.30      524.21     51.31 o 
  -4   1  21     5593.34     5604.10    126.87 o 
  -3   1  21     9171.43     8780.44    160.16 o 
  -2   1  21     2165.90     2084.86     98.93 o 
  -1   1  21      294.73      299.93     68.76 o 
   0   1  21     3843.66     3638.50    136.53 o 
   1   1  21     6803.04     6461.18    177.40 o 
   2   1  21     1256.08     1312.41    105.09 o 
   3   1  21     1061.77      904.78     96.38 o 
   4   1  21     4143.96     3868.05    153.85 o 
   5   1  21     3264.29     3161.78    210.53 o 
   6   1  21      430.72      314.18    141.15 o 
   7   1  21      169.80       -9.70    117.68 o 
  -9   2  21     3306.72     3370.50    114.32 o 
  -8   2  21      874.54     1010.52     69.46 o 
  -7   2  21      307.42      425.74     52.16 o 
  -6   2  21     2493.25     2628.18     93.24 o 
  -5   2  21     4748.47     4677.95    107.89 o 
  -4   2  21     1275.32     1363.78     63.16 o 
  -3   2  21      691.37      773.48     72.01 o 
  -2   2  21     6039.76     5941.65    153.99 o 
  -1   2  21     7652.07     7495.04    179.38 o 
   0   2  21     2575.02     2450.73    115.80 o 
   1   2  21      101.34       78.15     70.76 o 
   2   2  21     3662.35     3554.42    147.41 o 
   3   2  21     4181.11     3905.36    157.82 o 
   4   2  21      374.50      378.54     82.58 o 
   5   2  21      725.02      717.95    133.51 o 
   6   2  21     1946.86     1727.39    173.85 o 
   7   2  21     2133.53     2252.46    187.07 o 
  -9   3  21        7.85       92.32     44.84 o 
  -8   3  21       54.32       58.20     42.24 o 
  -7   3  21       18.19       73.47     41.60 o 
  -6   3  21       23.82       29.94     53.82 o 
  -5   3  21       14.48       65.48     47.00 o 
  -4   3  21        1.58       17.95     37.67 o 
  -3   3  21      181.88      217.16     64.73 o 
  -2   3  21        2.14       87.61     70.26 o 
  -1   3  21        0.12      -23.30     58.71 o 
   0   3  21       88.96       26.23     66.43 o 
   1   3  21       79.70      136.36     72.99 o 
   2   3  21        0.94       11.51     70.20 o 
   3   3  21       13.94      -66.83     66.83 o 
   4   3  21       17.34      -19.96     65.23 o 
   5   3  21        0.56      -58.86     70.34 o 
   6   3  21       11.28     -112.34    112.34 o 
  -8   4  21      989.28     1140.76     85.97 o 
  -7   4  21       41.95      123.64     39.56 o 
  -6   4  21     2465.88     2401.00     82.43 o 
  -5   4  21     2361.89     2562.66    107.98 o 
  -4   4  21      748.99      889.34     74.30 o 
  -3   4  21      293.58      414.75    111.48 o 
  -2   4  21     3751.46     3868.12    137.56 o 
  -1   4  21     5363.98     5468.76    169.48 o 
   0   4  21     1461.77     1340.57    109.13 o 
   1   4  21      148.77       51.20    123.91 o 
   2   4  21     2276.51     2194.85    167.28 o 
   3   4  21     2359.76     2339.88    132.18 o 
   4   4  21      227.62      247.47    224.74 o 
   5   4  21      415.32      352.18     91.12 o 
   6   4  21     1854.44     1989.41    151.71 o 
  -7   5  21     1698.98     1763.01    105.78 o 
  -6   5  21      233.26      203.45     86.01 o 
  -5   5  21      311.91      389.54    244.68 o 
  -4   5  21     2746.93     3247.91    384.72 o 
  -3   5  21     3770.76     3999.74    225.38 o 
  -2   5  21     1320.52     1473.38    125.51 o 
  -1   5  21       43.67       71.59    101.12 o 
   0   5  21     1967.79     2175.85    155.64 o 
   1   5  21     2314.17     2188.99    229.12 o 
   2   5  21      714.54      627.22    269.79 o 
   3   5  21      274.12      190.64    420.17 o 
   4   5  21     1925.40     2064.02    447.78 o 
  -5   6  21        3.35      -23.88    107.47 o 
  -4   6  21       12.40      -22.39    108.21 o 
  -3   6  21        1.72       85.82    111.20 o 
  -2   6  21        2.38       84.33    108.96 o 
  -1   6  21       23.40      -30.60     95.53 o 
   0   6  21        0.63      128.36    111.95 o 
   1   6  21        0.55      -81.35     97.77 o 
   2   6  21        0.21        8.96    105.98 o 
  -9   0  22     1575.45     1452.91    115.68 o 
  -8   0  22     5394.70     4916.62    279.12 o 
  -7   0  22     3784.13     3822.59    162.53 o 
  -6   0  22      603.54      647.88     78.73 o 
  -5   0  22     1045.95     1097.74     97.64 o 
  -4   0  22     7995.90     8004.44    218.57 o 
  -3   0  22     4291.65     4603.94    232.10 o 
  -2   0  22      175.27       12.69     90.30 o 
  -1   0  22     4015.70     3961.38    235.09 o 
   0   0  22     9437.39     9033.26    379.12 o 
   1   0  22     6393.90     5859.20    204.74 o 
   2   0  22       52.00       42.47    109.71 o 
   3   0  22     2459.97     2885.01    155.46 o 
   4   0  22     4340.96     3839.73    326.88 o 
   5   0  22     1454.77     1575.45    256.73 o 
   6   0  22       26.05      -99.26    191.05 o 
   7   0  22      774.65      646.30    226.13 o 
  -9   1  22      566.06      537.70     61.42 o 
  -8   1  22        8.38        9.52     40.80 o 
  -7   1  22      758.37      704.91     60.08 o 
  -6   1  22     1560.34     1526.97     74.91 o 
  -5   1  22     1439.45     1521.93     92.70 o 
  -4   1  22      156.71      195.90     46.95 o 
  -3   1  22      583.44      656.02     70.75 o 
  -2   1  22     2161.79     2011.86    102.42 o 
  -1   1  22      301.00      263.41     65.36 o 
   0   1  22        2.88       14.93     63.24 o 
   1   1  22      614.24      605.88     88.38 o 
   2   1  22     2387.93     2203.40    134.85 o 
   3   1  22     1455.80     1621.05    114.38 o 
   4   1  22        0.45       -7.98     65.22 o 
   5   1  22      340.24      263.83    139.55 o 
   6   1  22      648.71      342.30    135.85 o 
   7   1  22      174.34     -133.79    133.79 o 
  -9   2  22      221.34      251.83     53.30 o 
  -8   2  22     1089.30     1067.21     69.60 o 
  -7   2  22     1290.94     1338.56     73.70 o 
  -6   2  22      145.00      248.35     61.35 o 
  -5   2  22      488.51      553.99     55.28 o 
  -4   2  22     1124.82     1188.79     64.01 o 
  -3   2  22      574.10      655.96     68.30 o 
  -2   2  22        4.71       70.16     54.31 o 
  -1   2  22     1399.59     1476.31     99.00 o 
   0   2  22     2077.51     2122.30    117.82 o 
   1   2  22     1058.16      968.05     99.38 o 
   2   2  22      100.21      123.73     81.13 o 
   3   2  22      423.88      317.69    112.00 o 
   4   2  22      842.77     1000.62    116.58 o 
   5   2  22      245.03      119.19    135.23 o 
   6   2  22        0.65     -133.02    133.02 o 
  -8   3  22       44.13      100.12     49.98 o 
  -7   3  22     1530.85     1594.93     78.82 o 
  -6   3  22     5331.62     5272.22    118.55 o 
  -5   3  22     4233.52     4355.12    107.44 o 
  -4   3  22      558.17      613.50     60.94 o 
  -3   3  22     1868.09     2102.52    107.49 o 
  -2   3  22     4958.21     4950.14    150.48 o 
  -1   3  22     2334.88     2265.35    172.29 o 
   0   3  22       43.36       25.62     67.93 o 
   1   3  22     2835.75     2975.95    141.81 o 
   2   3  22     6587.51     6524.26    290.26 o 
   3   3  22     2830.28     2731.62    142.11 o 
   4   3  22        7.84      -68.84     68.84 o 
   5   3  22     1240.22     1336.87    114.72 o 
   6   3  22     1440.11     1272.34    173.51 o 
  -7   4  22      376.42      425.42     59.03 o 
  -6   4  22       20.88      104.61     58.13 o 
  -5   4  22      283.58      396.74     62.21 o 
  -4   4  22     1418.26     1520.75     90.99 o 
  -3   4  22      793.04      987.58    136.91 o 
  -2   4  22        1.58       71.24     63.89 o 
  -1   4  22      214.84      312.79     78.72 o 
   0   4  22      753.67      739.21    110.91 o 
   1   4  22      708.13      640.38    142.47 o 
   2   4  22        9.07      -26.38     89.83 o 
   3   4  22      605.69      503.11    107.68 o 
   4   4  22     1209.36     1079.62    113.45 o 
   5   4  22      296.65      218.59    223.14 o 
  -6   5  22      840.29      846.48    204.49 o 
  -5   5  22      770.16      978.65    160.08 o 
  -4   5  22        3.09      106.62    140.68 o 
  -3   5  22      156.78      271.69    129.48 o 
  -2   5  22      468.82      649.63    106.35 o 
  -1   5  22      335.51      286.56     98.75 o 
   0   5  22       13.87       40.97    143.66 o 
   1   5  22      703.30      749.88    126.88 o 
   2   5  22      484.83      408.86    462.71 o 
   3   5  22      270.66      159.43    291.06 o 
   4   5  22        2.15     -206.96    226.50 o 
  -4   6  22     2021.12     2357.57    226.88 o 
  -3   6  22     1384.37     1730.68    201.50 o 
  -2   6  22       74.70      116.42    119.41 o 
  -1   6  22     1042.28     1079.15    173.89 o 
   0   6  22     1990.56     2391.90    229.86 o 
   1   6  22      850.93      913.48    167.17 o 
  -9   1  23     1995.43     2165.38     98.31 o 
  -8   1  23     2462.36     2510.87    101.65 o 
  -7   1  23      813.68      976.99     96.62 o 
  -6   1  23      123.22      139.09     48.18 o 
  -5   1  23     2562.97     2441.48    100.72 o 
  -4   1  23     4623.37     4416.80    121.24 o 
  -3   1  23     1348.85     1240.89    166.43 o 
  -2   1  23      660.72      637.89     86.15 o 
  -1   1  23     4628.09     4408.08    147.29 o 
   0   1  23     4547.83     4462.66    158.56 o 
   1   1  23      837.50      771.91     93.07 o 
   2   1  23      425.92      381.60     85.21 o 
   3   1  23     2744.63     2773.61    138.34 o 
   4   1  23     1743.37     1658.62    120.40 o 
   5   1  23       10.62     -128.67    128.67 o 
   6   1  23      910.23      743.62    164.49 o 
  -8   2  23      209.36      265.42     51.79 o 
  -7   2  23     1555.30     1715.13     83.43 o 
  -6   2  23     1898.88     2040.80     89.60 o 
  -5   2  23      815.65      840.64     64.87 o 
  -4   2  23      322.41      316.54     54.40 o 
  -3   2  23     5967.57     5842.26    160.07 o 
  -2   2  23     4976.10     5178.70    194.05 o 
  -1   2  23      960.92      946.27     88.79 o 
   0   2  23      112.76      135.24     75.21 o 
   1   2  23     2818.18     2703.96    133.07 o 
   2   2  23     3058.83     2858.94    141.92 o 
   3   2  23      156.86       79.02     77.57 o 
   4   2  23      821.27      886.18    101.99 o 
   5   2  23     2450.44     2496.34    204.75 o 
   6   2  23     1551.72     1238.02    204.49 o 
  -8   3  23       42.04      115.00     45.87 o 
  -7   3  23       53.44      143.25     47.59 o 
  -6   3  23       37.66      152.24     44.11 o 
  -5   3  23        0.15       16.78     39.92 o 
  -4   3  23       23.06       35.48     50.89 o 
  -3   3  23       14.67       53.29     56.10 o 
  -2   3  23        5.62      124.63     69.48 o 
  -1   3  23        1.20       64.57     66.17 o 
   0   3  23        0.08      -17.07     69.25 o 
   1   3  23        0.94      -23.18     92.01 o 
   2   3  23        5.06       12.28     87.51 o 
   3   3  23       27.89      -54.49     71.68 o 
   4   3  23       80.65      -16.47     73.71 o 
   5   3  23       37.00      -84.26    152.67 o 
  -7   4  23     1090.83     1173.20    109.84 o 
  -6   4  23     1705.87     1875.94    162.95 o 
  -5   4  23      545.89      628.01    141.16 o 
  -4   4  23      378.33      511.55     90.20 o 
  -3   4  23     2296.23     2890.89    183.71 o 
  -2   4  23     3660.48     3828.49    147.68 o 
  -1   4  23      765.99      762.71     94.44 o 
   0   4  23      403.30      300.78     91.43 o 
   1   4  23     1942.84     1925.94    131.80 o 
   2   4  23     1521.88     1515.10    148.09 o 
   3   4  23       83.60       -1.85     89.61 o 
   4   4  23      796.00     1024.21    199.64 o 
  -5   5  23     1755.75     2049.67    156.35 o 
  -4   5  23     2097.51     2568.59    412.33 o 
  -3   5  23      519.87      536.39    101.21 o 
  -2   5  23      198.29      327.88    101.54 o 
  -1   5  23     2019.20     2198.54    158.33 o 
   0   5  23     1740.60     1985.05    163.50 o 
   1   5  23      381.57      386.12    163.81 o 
   2   5  23      257.39      117.92    150.38 o 
   3   5  23     1605.27     1740.30    485.84 o 
  -1   6  23        3.88       73.88    116.42 o 
  -8   0  24     2013.79     2063.39    203.74 o 
  -7   0  24       14.48      -54.32     54.32 o 
  -6   0  24     1999.95     2072.99    131.35 o 
  -5   0  24     3706.78     3714.83    165.87 o 
  -4   0  24     4386.69     4253.95    174.64 o 
  -3   0  24       61.51      204.49     97.77 o 
  -2   0  24     1719.17     1806.05    184.34 o 
  -1   0  24     4349.54     3773.31    258.22 o 
   0   0  24     2074.93     2017.26    232.85 o 
   1   0  24      167.52      202.25    168.66 o 
   2   0  24     4223.76     4134.52    332.10 o 
   3   0  24     5543.41     5915.20    411.96 o 
   4   0  24     1497.24     1640.37    274.64 o 
   5   0  24       38.28     -153.74    214.19 o 
   6   0  24     1847.02     1964.27    282.10 o 
  -8   1  24      478.54      603.01     75.19 o 
  -7   1  24     1426.12     1550.42     84.35 o 
  -6   1  24      582.70      694.25     81.97 o 
  -5   1  24       50.03       46.54     49.12 o 
  -4   1  24      345.35      394.19     77.84 o 
  -3   1  24     1134.31     1131.62    106.85 o 
  -2   1  24      383.67      445.60     72.68 o 
  -1   1  24        0.92        9.97     63.98 o 
   0   1  24      720.70      835.47     94.59 o 
   1   1  24     1685.82     1752.00    123.81 o 
   2   1  24      664.95      548.34     93.20 o 
   3   1  24        1.22      -70.89     70.89 o 
   4   1  24      522.43      439.19    146.13 o 
   5   1  24      813.18      590.37    165.53 o 
   6   1  24      377.99      334.30    198.14 o 
  -8   2  24      745.42      887.74     70.99 o 
  -7   2  24        8.82      106.18     47.09 o 
  -6   2  24      273.04      310.42     52.83 o 
  -5   2  24     1295.18     1402.69     77.07 o 
  -4   2  24      408.32      499.97     70.28 o 
  -3   2  24       80.82      153.99     59.65 o 
  -2   2  24      397.69      553.21     90.72 o 
  -1   2  24      724.70      850.16     93.43 o 
   0   2  24      229.13      151.41     77.65 o 
   1   2  24       50.20       12.89     77.37 o 
   2   2  24      927.75      950.04    106.58 o 
   3   2  24     1198.48     1352.59    116.56 o 
   4   2  24      340.49      276.86    108.35 o 
   5   2  24       73.56     -133.03    133.03 o 
  -7   3  24     3135.37     3357.22    115.26 o 
  -6   3  24     2516.47     2769.56    104.29 o 
  -5   3  24      138.88       89.90     46.98 o 
  -4   3  24     1087.49     1359.97    153.09 o 
  -3   3  24     3054.81     3325.05    134.56 o 
  -2   3  24     1809.80     1920.33    113.45 o 
  -1   3  24        5.91       34.88    122.83 o 
   0   3  24     2559.23     2586.36    137.08 o 
   1   3  24     4774.38     5014.50    187.60 o 
   2   3  24     1644.23     1646.12    129.92 o 
   3   3  24       64.80      -84.90     89.93 o 
   4   3  24     1762.03     1780.46    197.67 o 
   5   3  24     2487.31     2666.03    208.54 o 
  -6   4  24      350.57      340.84     71.37 o 
  -5   4  24      836.43     1029.72    148.51 o 
  -4   4  24      432.83      485.88     92.36 o 
  -3   4  24       30.39       97.75    189.19 o 
  -2   4  24      473.86      455.09    100.06 o 
  -1   4  24      779.48      824.74    119.22 o 
   0   4  24      548.78      651.19    120.24 o 
   1   4  24       18.20       53.22     89.44 o 
   2   4  24      422.42      233.21    107.80 o 
   3   4  24      887.25      859.25    230.98 o 
   4   4  24      455.45      331.21    298.15 o 
  -4   5  24      177.69      304.49    263.82 o 
  -3   5  24      389.31      441.26    151.87 o 
  -2   5  24      236.39      251.34     99.44 o 
  -1   5  24        7.83       69.90     97.96 o 
   0   5  24      328.31      513.64    123.26 o 
   1   5  24      386.74      240.04    109.06 o 
   2   5  24      121.85        6.67    177.25 o 
  -8   1  25      591.53      638.79     64.45 o 
  -7   1  25      183.19      178.51     62.11 o 
  -6   1  25     2238.79     2365.07     99.41 o 
  -5   1  25     2580.94     2475.82    110.84 o 
  -4   1  25      303.63      344.33     73.33 o 
  -3   1  25      988.78     1030.93    105.40 o 
  -2   1  25     3190.04     3701.40    176.91 o 
  -1   1  25     3254.54     3423.80    142.92 o 
   0   1  25      734.59      857.07    100.83 o 
   1   1  25      467.98      390.40     99.89 o 
   2   1  25     2639.71     2620.78    144.73 o 
   3   1  25     1567.53     1730.29    131.89 o 
   4   1  25       25.27     -152.77    152.77 o 
   5   1  25      643.94      437.36    169.91 o 
  -7   2  25     2114.05     2261.48     98.15 o 
  -6   2  25      244.59      251.50     53.19 o 
  -5   2  25      645.01      739.35    106.32 o 
  -4   2  25     3270.99     3206.59    128.01 o 
  -3   2  25     2772.61     2712.32    122.78 o 
  -2   2  25      417.72      558.41    101.54 o 
  -1   2  25      138.27      301.00     80.80 o 
   0   2  25     2544.52     2566.79    137.29 o 
   1   2  25     2496.98     2395.40    139.12 o 
   2   2  25      122.80        2.64     78.91 o 
   3   2  25      688.95      643.19    103.58 o 
   4   2  25     1962.63     1880.56    136.95 o 
   5   2  25     1700.10     1653.56    207.42 o 
  -6   3  25        0.19       88.86     72.93 o 
  -5   3  25        4.29       71.25     88.22 o 
  -4   3  25        0.48      126.75     71.97 o 
  -3   3  25       15.20       27.00     60.54 o 
  -2   3  25       14.51        5.76     65.49 o 
  -1   3  25        7.33      -66.14     66.14 o 
   0   3  25       46.32       -6.75     77.38 o 
   1   3  25        6.86      -75.89     75.89 o 
   2   3  25        5.83       33.30     82.12 o 
   3   3  25        5.06      -90.34     90.34 o 
   4   3  25        1.66     -112.31    112.31 o 
  -5   4  25      413.44      470.43     94.46 o 
  -4   4  25     1901.66     2227.99    247.40 o 
  -3   4  25     1893.62     2316.21    154.64 o 
  -2   4  25      521.33      465.23    108.54 o 
  -1   4  25      450.13      522.10    147.02 o 
   0   4  25     1441.83     1731.61    154.03 o 
   1   4  25     1170.08     1044.32    140.58 o 
   2   4  25       69.14      -87.79     87.79 o 
   3   4  25      619.89      690.47    129.46 o 
  -2   5  25     1616.33     1800.12    157.78 o 
  -1   5  25     1459.58     1748.41    163.43 o 
   0   5  25      441.61      457.51    179.49 o 
  -7   0  26     1613.04     1970.33    133.96 o 
  -6   0  26     4434.11     4647.17    194.31 o 
  -5   0  26     3356.26     3478.52    228.37 o 
  -4   0  26       28.43       97.02    104.48 o 
  -3   0  26     1735.02     1997.85    196.28 o 
  -2   0  26     2485.06     2651.62    238.82 o 
  -1   0  26     1106.52      856.76    172.40 o 
   0   0  26       20.06      -37.32    176.13 o 
   1   0  26     3483.32     3147.16    311.21 o 
   2   0  26     3842.11     3727.04    339.57 o 
   3   0  26      881.65      828.40    241.06 o 
   4   0  26      118.13      -54.48    209.71 o 
  -7   1  26      613.24      704.84     69.02 o 
  -6   1  26        1.31       77.92     63.45 o 
  -5   1  26      278.60      291.70     61.51 o 
  -4   1  26     1495.48     1712.49    124.24 o 
  -3   1  26      155.31      208.44     82.43 o 
  -2   1  26       10.76      141.96     90.30 o 
  -1   1  26      306.94      367.36     86.53 o 
   0   1  26     1028.01      991.71    108.00 o 
   1   1  26      359.03      228.58     89.59 o 
   2   1  26       10.21       20.11     80.54 o 
   3   1  26      607.04      539.10    105.56 o 
   4   1  26      685.55      631.51    170.86 o 
  -6   2  26     1085.20     1127.80    135.62 o 
  -5   2  26      653.55      732.76     97.28 o 
  -4   2  26       33.55      284.21     82.05 o 
  -3   2  26      239.27      249.85     68.61 o 
  -2   2  26      652.61      807.50     91.73 o 
  -1   2  26      263.61      338.31     83.24 o 
   0   2  26       69.50      -18.81     72.04 o 
   1   2  26      433.80      470.94     95.76 o 
   2   2  26      749.66      673.32    124.40 o 
   3   2  26      132.88        2.07    113.95 o 
   4   2  26       16.67     -149.14    149.14 o 
  -6   3  26      105.51      -25.40    173.21 o 
  -5   3  26     1535.15     1864.38    110.91 o 
  -4   3  26     2643.37     3085.53    138.44 o 
  -3   3  26     1389.44     1717.32    113.08 o 
  -2   3  26       26.55      -61.59     68.41 o 
  -1   3  26     1577.17     1757.87    129.00 o 
   0   3  26     2681.77     2736.23    153.41 o 
   1   3  26      992.31     1259.99    121.26 o 
   2   3  26      146.65      -65.43     86.94 o 
   3   3  26     1762.71     1748.38    261.17 o 
  -4   4  26       26.78       20.15     81.02 o 
  -3   4  26      393.99      526.01    111.74 o 
  -2   4  26      292.66      290.74    101.48 o 
  -1   4  26      178.01      247.11    106.68 o 
   0   4  26        1.01      -39.57     99.87 o 
   1   4  26      437.61      320.03    113.37 o 
  -6   1  27     1126.13     1210.33     85.66 o 
  -5   1  27      153.53      374.12     86.00 o 
  -4   1  27      681.93      684.88    132.47 o 
  -3   1  27     2602.06     2757.38    165.81 o 
  -2   1  27     1507.38     1626.99    162.69 o 
  -1   1  27      147.79      119.03    135.45 o 
   0   1  27      649.43      715.86    104.14 o 
   1   1  27     2330.77     2314.54    144.96 o 
   2   1  27     1268.74     1225.13    123.36 o 
   3   1  27       23.73      -80.90     82.53 o 
  -6   2  27      164.54       27.60    169.22 o 
  -5   2  27     1841.73     1889.68    135.61 o 
  -4   2  27     1715.03     1985.37    137.89 o 
  -3   2  27       16.64      108.43     76.29 o 
  -2   2  27      769.83      966.22    102.71 o 
  -1   2  27     2190.90     2173.54    210.84 o 
   0   2  27     1891.32     2131.60    137.82 o 
   1   2  27      213.78      155.60     93.25 o 
   2   2  27      471.07      551.81    111.81 o 
   3   2  27     1565.04     1568.27    139.21 o 
  -4   3  27       14.37      153.07    151.96 o 
  -3   3  27      118.69      186.11     76.33 o 
  -2   3  27        0.16      147.01    120.32 o 
  -1   3  27       49.32      121.05     85.99 o 
   0   3  27       35.23       29.16    133.17 o 
   1   3  27        0.14     -114.84    114.84 o 
   2   3  27        0.14      -96.61    116.72 o 
  -5   0  28        1.45      171.65    109.71 o 
  -4   0  28     2240.31     2152.34    203.74 o 
  -3   0  28     2836.61     3143.43    264.94 o 
  -2   0  28      480.12      534.35    166.43 o 
  -1   0  28      335.68      664.21    205.23 o 
   0   0  28     3724.67     4337.51    373.90 o 
   1   0  28     3187.40     2756.10    309.72 o 
   2   0  28      941.72      811.23    255.98 o 
  -5   1  28      723.52     1029.86    115.83 o 
  -4   1  28      310.65      449.75     97.12 o 
  -3   1  28       13.07      267.83     97.73 o 
  -2   1  28      711.69      912.12    190.68 o 
  -1   1  28      432.74      528.86    143.77 o 
   0   1  28      253.26      165.05    145.01 o 
   1   1  28       87.54      145.03     93.09 o 
   2   1  28      533.21      533.90    110.48 o 
  -4   2  28      391.42      521.67    142.54 o 
  -3   2  28      507.53      662.95    115.30 o 
  -2   2  28      119.18      178.65     99.14 o 
  -1   2  28      228.80      343.88     98.50 o 
   0   2  28      665.53      767.22    110.47 o 
   1   2  28      909.49      913.09    122.35 o 
  -3   3  28      104.61      134.81    101.03 o 
  -2   3  28     1461.02     1641.77    130.78 o 
  -1   3  28     2388.87     2548.92    154.40 o 
   0   3  28      381.38      378.66    110.82 o 
  -4   1  29     2223.63     2303.28    161.99 o 
  -3   1  29     1899.43     2273.59    167.69 o 
  -2   1  29      144.99      171.19    125.31 o 
  -1   1  29      885.60      882.83    166.35 o 
   0   1  29     2380.64     2480.68    214.93 o 
   1   1  29     1418.53     1112.05    197.77 o 
  -2   2  29     2456.26     2771.82    156.17 o 
  -1   2  29     1934.29     2201.85    147.90 o 
                                                 
